# Supplementary material for: Unveiling the RNA viral diversity in three organs of the Asian house shrew (Suncus murinus) from Tropical Hainan, China: a previously underappreciated key zoonotic reservoir
Source: Front Microbiol. 2026 Feb 19;17:1738936. doi: 10.3389/fmicb.2026.1738936 (PMC12960593; doi:10.3389/fmicb.2026.1738936)
Supplement: Supplementary file 4 [file Table_1.xlsx]

## Sheet: Supplementary Table 1
Supplementary Table 1. Sample Information in this study.
Sample ID	Gender	Sampling Location	Latitude and Longitude	Geomorphologic division	Altitude	Temperature	Humidity	Collection Time
A015	Female	Lingao (10)	19.90403432N;109.70570335E	I. Northern Tableland and Plain Region	36m	34℃	0.599	20230613
A018	Female	Lingao (10)	19.90403432N;109.70570336E	I. Northern Tableland and Plain Region	33m	34℃	0.599	20230613
A026	Female	Lingao (10)	19.90403432N;109.70570337E	I. Northern Tableland and Plain Region	36m	30℃	0.67	20230614
A039	Female	Lingao (10)	109.70576900E;19.90293100N	I. Northern Tableland and Plain Region	30m	29℃	0.77	20230615
A040	Female	Lingao (10)	109.70576900E;19.90293100N	I. Northern Tableland and Plain Region	30m	29℃	0.77	20230615
A045	Female	Lingao (10)	109.70845400E;19.89723100N	I. Northern Tableland and Plain Region	27m	29℃	0.77	20230615
A174	Female	Lingao (10)	109.68671700E;19.90651000N	I. Northern Tableland and Plain Region	49m	34℃	0.72	20230624
A181	Male	Lingao (10)	109.63940700E;19.86956600N	I. Northern Tableland and Plain Region	33m	32℃	0.72	20230625
A185	Male	Lingao (10)	109.67834100E;19.90774700N	I. Northern Tableland and Plain Region	37m	32℃	0.72	20230625
A226	Female	Lingao (10)	109.84098700E;19.76845600N	I. Northern Tableland and Plain Region	72m	34℃	0.86	20230627
Q002	Female	Dongfang (27)	108.87181700E;19.16665200N	II. Southern Mountain and Hilly Region	86m	32℃	0.88	20240408
Q005	Female	Dongfang (27)	108.87181700E;19.16665200N	II. Southern Mountain and Hilly Region	86m	32℃	0.88	20240408
Q007	Female	Dongfang (27)	108.87181700E;19.16665200N	II. Southern Mountain and Hilly Region	86m	32℃	0.88	20240408
Q013	Female	Dongfang (27)	108.87181700E;19.16665200N	II. Southern Mountain and Hilly Region	86m	32℃	0.88	20240408
Q014	Male	Dongfang (27)	108.87181700E;19.16665200N	II. Southern Mountain and Hilly Region	86m	32℃	0.88	20240408
Q020	Female	Dongfang (27)	108.87181700E;19.16665200N	II. Southern Mountain and Hilly Region	86m	28℃	0.55	20240409
Q021	Female	Dongfang (27)	108.87181700E;19.16665200N	II. Southern Mountain and Hilly Region	86m	28℃	0.55	20240409
Q022	Female	Dongfang (27)	108.87181700E;19.16665200N	II. Southern Mountain and Hilly Region	86m	28℃	0.55	20240409
Q023	Male	Dongfang (27)	108.87181700E;19.16665200N	II. Southern Mountain and Hilly Region	86m	28℃	0.55	20240409
Q024	Female	Dongfang (27)	108.87181700E;19.16665200N	II. Southern Mountain and Hilly Region	86m	28℃	0.55	20240409
Q028	Female	Dongfang (27)	108.87181700E;19.16665200N	II. Southern Mountain and Hilly Region	86m	28℃	0.55	20240409
Q029	Male	Dongfang (27)	108.87181700E;19.16665200N	II. Southern Mountain and Hilly Region	86m	28℃	0.55	20240409
Q030	Male	Dongfang (27)	108.87181700E;19.16665200N	II. Southern Mountain and Hilly Region	86m	28℃	0.55	20240409
Q031	Female	Dongfang (27)	108.87181700E;19.16665200N	II. Southern Mountain and Hilly Region	86m	28℃	0.55	20240409
Q032	Female	Dongfang (27)	108.87181700E;19.16665200N	II. Southern Mountain and Hilly Region	86m	28℃	0.55	20240409
Q034	Female	Dongfang (27)	108.87181700E;19.16665200N	II. Southern Mountain and Hilly Region	86m	28℃	0.55	20240409
Q035	Male	Dongfang (27)	108.87181700E;19.16665200N	II. Southern Mountain and Hilly Region	86m	28℃	0.55	20240409
Q036	Male	Dongfang (27)	108.87181700E;19.16665200N	II. Southern Mountain and Hilly Region	86m	28℃	0.55	20240409
Q037	Female	Dongfang (27)	108.87181700E;19.16665200N	II. Southern Mountain and Hilly Region	86m	28℃	0.55	20240409
Q038	Male	Dongfang (27)	108.87181700E;19.16665200N	II. Southern Mountain and Hilly Region	86m	28℃	0.55	20240409
Q040	Female	Dongfang (27)	108.87181700E;19.16665200N	II. Southern Mountain and Hilly Region	86m	28℃	0.55	20240409
Q046	Male	Dongfang (27)	108.87181700E;19.16665200N	II. Southern Mountain and Hilly Region	86m	30℃	0.92	20240410
Q047	Male	Dongfang (27)	108.87181700E;19.16665200N	II. Southern Mountain and Hilly Region	86m	30℃	0.92	20240410
Q048	Male	Dongfang (27)	108.87181700E;19.16665200N	II. Southern Mountain and Hilly Region	86m	30℃	0.92	20240410
Q094	Female	Dongfang (27)	108.9369382E;19.04914701N	II. Southern Mountain and Hilly Region	952m	28℃	0.91	20240410
Q114	Male	Dongfang (27)	108.87181700E;19.16665200N	II. Southern Mountain and Hilly Region	86m	28℃	0.91	20240411
Q121	Male	Dongfang (27)	108.87181700E;19.16665200N	II. Southern Mountain and Hilly Region	86m	28℃	0.91	20240411
Q187	Female	Wanning (23)	110.40258900E;18.80208700N	II. Southern Mountain and Hilly Region	13m	32℃	0.92	20240412
Q189	Male	Wanning (23)	110.40258900E;18.80208700N	II. Southern Mountain and Hilly Region	13m	32℃	0.92	20240412
Q203	Female	Wanning (23)	110.40258800E;18.80208700N	II. Southern Mountain and Hilly Region	41m	30℃	0.88	20240413
Q204	Male	Wanning (23)	110.40258800E;18.80208700N	II. Southern Mountain and Hilly Region	41m	30℃	0.88	20240413
Q206	Female	Wanning (23)	110.40258800E;18.80208700N	II. Southern Mountain and Hilly Region	41m	30℃	0.88	20240413
Q209	Male	Wanning (23)	110.40258800E;18.80208700N	II. Southern Mountain and Hilly Region	41m	30℃	0.88	20240413
Q210	Female	Wanning (23)	110.40258800E;18.80208700N	II. Southern Mountain and Hilly Region	41m	30℃	0.88	20240413
Q214	Male	Wanning (23)	110.40258800E;18.80208700N	II. Southern Mountain and Hilly Region	41m	30℃	0.88	20240413
Q216	Female	Wanning (23)	110.40258800E;18.80208700N	II. Southern Mountain and Hilly Region	41m	30℃	0.88	20240413
Q217	Male	Wanning (23)	110.40258800E;18.80208700N	II. Southern Mountain and Hilly Region	41m	30℃	0.88	20240413
Q218	Male	Wanning (23)	110.40258800E;18.80208700N	II. Southern Mountain and Hilly Region	41m	30℃	0.88	20240413
Q219	Male	Wanning (23)	110.40258800E;18.80208700N	II. Southern Mountain and Hilly Region	41m	30℃	0.88	20240413
Q224	Male	Wanning (23)	110.40258800E;18.80208700N	II. Southern Mountain and Hilly Region	41m	30℃	0.88	20240413
Q225	Male	Wanning (23)	110.40258800E;18.80208700N	II. Southern Mountain and Hilly Region	41m	30℃	0.88	20240413
Q229	Female	Wanning (23)	110.40258800E;18.80208700N	II. Southern Mountain and Hilly Region	41m	30℃	0.88	20240413
Q233	Male	Wanning (23)	110.40258800E;18.80208700N	II. Southern Mountain and Hilly Region	41m	30℃	0.88	20240413
Q234	Female	Wanning (23)	110.40258800E;18.80208700N	II. Southern Mountain and Hilly Region	41m	30℃	0.88	20240413
Q241	Male	Wanning (23)	110.40258800E;18.80208700N	II. Southern Mountain and Hilly Region	41m	30℃	0.88	20240413
Q351	Female	Wanning (23)	110.40258800E;18.80208700N	II. Southern Mountain and Hilly Region	41m	33℃	0.88	20240414
Q354	Female	Wanning (23)	110.40258800E;18.80208700N	II. Southern Mountain and Hilly Region	41m	33℃	0.88	20240414
Q355	Female	Wanning (23)	110.40258800E;18.80208700N	II. Southern Mountain and Hilly Region	41m	33℃	0.88	20240414
Q357	Male	Wanning (23)	110.40258800E;18.80208700N	II. Southern Mountain and Hilly Region	41m	33℃	0.88	20240414
Q377	Female	Wanning (23)	110.40258800E;18.80208700N	II. Southern Mountain and Hilly Region	41m	33℃	0.88	20240415
Q525	Female	Wenchang (3)	110.53604400E;19.53770300N	I. Northern Tableland and Plain Region	162m	31℃	0.87	20240417
Q533	Female	Wenchang (3)	110.53604400E;19.53770300N	I. Northern Tableland and Plain Region	162m	31℃	0.87	20240417
Q539	Female	Wenchang (3)	110.59616100E;19.41463610N	I. Northern Tableland and Plain Region	42m	32℃	0.84	20240416
Q569	Female	Qionghai (3)	110.46142500E;19.26805800N	II. Southern Mountain and Hilly Region	23m	33℃	0.8	20240418
Q602	Female	Qionghai (3)	110.46142500E;19.26805800N	II. Southern Mountain and Hilly Region	23m	33℃	0.8	20240419
Q615	Female	Qionghai (3)	110.46142500E;19.26805800N	II. Southern Mountain and Hilly Region	23m	33℃	0.8	20240419
Q621	Female	Qionghai (3)	110.46142500E;19.26805800N	II. Southern Mountain and Hilly Region	23m	33℃	0.8	20240419
Q622	Female	Qionghai (3)	110.32110800E;19.14912800N	II. Southern Mountain and Hilly Region	24m	33℃	0.8	20240419
Q623	Female	Qionghai (3)	110.32110800E;19.14912800N	II. Southern Mountain and Hilly Region	24m	33℃	0.8	20240419
Q678	Male	Qionghai (3)	110.46142500E;19.26805800N	II. Southern Mountain and Hilly Region	23m	32℃	0.81	20240420
Q689	Female	Qionghai (3)	110.46142500E;19.26805800N	II. Southern Mountain and Hilly Region	23m	32℃	0.81	20240420
Q690	Female	Qionghai (3)	110.46142500E;19.26805800N	II. Southern Mountain and Hilly Region	23m	32℃	0.81	20240420
Q691	Female	Qionghai (3)	110.46142500E;19.26805800N	II. Southern Mountain and Hilly Region	23m	32℃	0.81	20240420
Q701	Female	Qionghai (3)	110.46142500E;19.26805800N	II. Southern Mountain and Hilly Region	23m	32℃	0.81	20240420
Q702	Female	Qionghai (3)	110.46142500E;19.26805800N	II. Southern Mountain and Hilly Region	23m	32℃	0.81	20240420
Q703	Female	Qionghai (3)	110.46142500E;19.26805800N	II. Southern Mountain and Hilly Region	23m	32℃	0.81	20240420
Q942	Male	Baoting (3)	109.69912600E;18.64347500N	II. Southern Mountain and Hilly Region	54m	33℃	0.82	20240423
Q968	Male	Baoting (3)	109.69912600E;18.64347500N	II. Southern Mountain and Hilly Region	54m	33℃	0.82	20240423
Q1018	Male	Baoting (3)	109.69912600E;18.64347500N	II. Southern Mountain and Hilly Region	54m	29℃	0.88	20240424
Q1020	Male	Wuzhishan (3)	109.67398600E;18.84422900N	II. Southern Mountain and Hilly Region	843m	29℃	0.88	20240424
Q1033	Female	Wuzhishan (3)	109.67398600E;18.84422900N	II. Southern Mountain and Hilly Region	843m	29℃	0.88	20240424
Q1053	Female	Wuzhishan (3)	109.67398600E;18.84422900N	II. Southern Mountain and Hilly Region	843m	29℃	0.88	20240424
P068	Female	Chengmai (18)	110.00297900E;19.73660100N	I. Northern Tableland and Plain Region	102m	36℃	0.84	20240621
P076	Male	Chengmai (18)	110.00297900E;19.73660100N	I. Northern Tableland and Plain Region	102m	36℃	0.84	20240621
P091	Female	Chengmai (18)	110.00297900E;19.73660100N	I. Northern Tableland and Plain Region	102m	36℃	0.84	20240621
P092	Female	Chengmai (18)	110.00297900E;19.73660100N	I. Northern Tableland and Plain Region	102m	33℃	0.86	20240622
P093	Female	Chengmai (18)	110.00297900E;19.73660100N	I. Northern Tableland and Plain Region	102m	33℃	0.86	20240622
P095	Male	Chengmai (18)	110.00297900E;19.73660100N	I. Northern Tableland and Plain Region	102m	33℃	0.86	20240622
P107	Male	Chengmai (18)	110.00297900E;19.73660100N	I. Northern Tableland and Plain Region	102m	33℃	0.86	20240622
P108	Male	Chengmai (18)	110.00297900E;19.73660100N	I. Northern Tableland and Plain Region	102m	33℃	0.86	20240622
P109	Male	Chengmai (18)	110.00297900E;19.73660100N	I. Northern Tableland and Plain Region	102m	33℃	0.86	20240622
P111	Male	Chengmai (18)	110.00297900E;19.73660100N	I. Northern Tableland and Plain Region	102m	36℃	0.84	20240622
P112	Male	Chengmai (18)	110.00297900E;19.73660100N	I. Northern Tableland and Plain Region	102m	36℃	0.84	20240622
P114	Male	Chengmai (18)	110.00297900E;19.73660100N	I. Northern Tableland and Plain Region	102m	36℃	0.84	20240622
P115	Male	Chengmai (18)	110.00297900E;19.73660100N	I. Northern Tableland and Plain Region	102m	36℃	0.84	20240622
P116	Male	Chengmai (18)	110.00297900E;19.73660100N	I. Northern Tableland and Plain Region	102m	36℃	0.84	20240622
P118	Male	Chengmai (18)	110.00297900E;19.73660100N	I. Northern Tableland and Plain Region	102m	36℃	0.84	20240622
P119	Male	Chengmai (18)	110.00297900E;19.73660100N	I. Northern Tableland and Plain Region	102m	36℃	0.84	20240622
P126	Female	Chengmai (18)	110.00297900E;19.73660100N	I. Northern Tableland and Plain Region	102m	36℃	0.84	20240622
P127	Female	Chengmai (18)	110.00297900E;19.73660100N	I. Northern Tableland and Plain Region	102m	36℃	0.84	20240622
P129	Female	Dingan (19)	110.00297900E;19.73660100N	I. Northern Tableland and Plain Region	102m	36℃	0.84	20240622
P135	Female	Dingan (19)	110.00297900E;19.73660100N	I. Northern Tableland and Plain Region	102m	36℃	0.84	20240622
P142	Female	Dingan (19)	110.00297900E;19.73660100N	I. Northern Tableland and Plain Region	102m	36℃	0.84	20240622
P144	Female	Dingan (19)	110.00297900E;19.73660100N	I. Northern Tableland and Plain Region	102m	36℃	0.84	20240622
P146	Male	Dingan (19)	110.00297900E;19.73660100N	I. Northern Tableland and Plain Region	102m	36℃	0.84	20240622
P165	Female	Dingan (19)	110.00297900E;19.73660100N	I. Northern Tableland and Plain Region	102m	36℃	0.84	20240622
P272	Male	Dingan (19)	109.57680200E;19.52292200N	I. Northern Tableland and Plain Region	143m	32℃	0.79	20240623
P273	Male	Dingan (19)	109.57680200E;19.52292200N	I. Northern Tableland and Plain Region	143m	32℃	0.79	20240623
P274	Male	Dingan (19)	109.57680200E;19.52292200N	I. Northern Tableland and Plain Region	143m	32℃	0.79	20240623
P302	Female	Dingan (19)	110.00297900E;19.73660100N	I. Northern Tableland and Plain Region	102m	32℃	0.79	20240623
P303	Female	Dingan (19)	110.00297900E;19.73660100N	I. Northern Tableland and Plain Region	102m	32℃	0.79	20240623
P304	Male	Dingan (19)	110.00297900E;19.73660100N	I. Northern Tableland and Plain Region	102m	32℃	0.79	20240623
P305	Male	Dingan (19)	110.00297900E;19.73660100N	I. Northern Tableland and Plain Region	102m	32℃	0.79	20240623
P393	Female	Dingan (19)	110.09726500E;19.35321500N	I. Northern Tableland and Plain Region	122m	32℃	0.8	20240625
P404	Female	Dingan (19)	110.09726500E;19.35321500N	I. Northern Tableland and Plain Region	122m	32℃	0.8	20240625
P406	Male	Dingan (19)	110.09726500E;19.35321500N	I. Northern Tableland and Plain Region	122m	32℃	0.8	20240625
P419	Female	Dingan (19)	110.09726500E;19.35321500N	I. Northern Tableland and Plain Region	122m	32℃	0.8	20240625
P423	Female	Dingan (19)	110.09726500E;19.35321500N	I. Northern Tableland and Plain Region	122m	32℃	0.8	20240625
P432	Female	Dingan (19)	110.09726500E;19.35321500N	I. Northern Tableland and Plain Region	122m	32℃	0.8	20240625
P456	Female	Danzhou (3)	110.09726500E;19.35321500N	II. Southern Mountain and Hilly Region	122m	32℃	0.8	20240625
P461	Female	Danzhou (3)	110.00297900E;19.73660100N	II. Southern Mountain and Hilly Region	102m	32℃	0.8	20240625
P464	Female	Danzhou (3)	110.00297900E;19.73660100N	II. Southern Mountain and Hilly Region	102m	32℃	0.8	20240625
P465	Female	Tunchang (7)	110.00297900E;19.73660100N	I. Northern Tableland and Plain Region	102m	32℃	0.8	20240625
P470	Female	Tunchang (7)	110.00297900E;19.73660100N	I. Northern Tableland and Plain Region	102m	32℃	0.8	20240625
P474	Female	Tunchang (7)	110.00297900E;19.73660100N	I. Northern Tableland and Plain Region	102m	32℃	0.8	20240625
P475	Female	Tunchang (7)	110.00297900E;19.73660100N	I. Northern Tableland and Plain Region	102m	32℃	0.8	20240625
P558	Male	Tunchang (7)	108.94687900E;19.24117700N	I. Northern Tableland and Plain Region	45m	32℃	0.8	20240625
P586	Male	Tunchang (7)	109.05166800E;19.29972600N	I. Northern Tableland and Plain Region	126m	32℃	0.85	20240626
P603	Male	Tunchang (7)	110.00297900E;19.73660100N	I. Northern Tableland and Plain Region	102m	32℃	0.85	20240626
P604	Female	Changjiang (2)	110.00297900E;19.73660100N	II. Southern Mountain and Hilly Region	102m	32℃	0.85	20240626
P615	Female	Changjiang (2)	110.00297900E;19.73660100N	II. Southern Mountain and Hilly Region	102m	32℃	0.85	20240626
P660	Female	Baisha (5)	109.23331400E;19.29988000N	II. Southern Mountain and Hilly Region	136m	32℃	0.85	20240626
P663	Female	Baisha (5)	109.23331400E;19.29988000N	II. Southern Mountain and Hilly Region	136m	32℃	0.85	20240626
P668	Female	Baisha (5)	109.23331400E;19.29988000N	II. Southern Mountain and Hilly Region	136m	32℃	0.85	20240626
P672	Female	Baisha (5)	109.23331400E;19.29988000N	II. Southern Mountain and Hilly Region	136m	32℃	0.85	20240626
P673	Female	Baisha (5)	109.23331400E;19.29988000N	II. Southern Mountain and Hilly Region	136m	32℃	0.85	20240626
QZ131	Female	Qiongzhong (4)	109.82699100E;19.03678700N	II. Southern Mountain and Hilly Region	249m	22℃	0.69	20241223
QZ132	Male	Qiongzhong (4)	109.82699100E;19.03678700N	II. Southern Mountain and Hilly Region	249m	22℃	0.69	20241223
QZ133	Female	Qiongzhong (4)	109.82699100E;19.03678700N	II. Southern Mountain and Hilly Region	249m	22℃	0.69	20241223
QZ134	Male	Qiongzhong (4)	109.82699100E;19.03678700N	II. Southern Mountain and Hilly Region	249m	22℃	0.69	20241223
SY115	Male	Sanya (11)	109.34556000E;18.29542200N	II. Southern Mountain and Hilly Region	15m	26℃	0.72	20241222
SY117	Male	Sanya (11)	109.34556000E;18.29542200N	II. Southern Mountain and Hilly Region	15m	26℃	0.72	20241222
SY118	Female	Sanya (11)	109.34556000E;18.29542200N	II. Southern Mountain and Hilly Region	15m	26℃	0.72	20241222
SY119	Male	Sanya (11)	109.34556000E;18.29542200N	II. Southern Mountain and Hilly Region	15m	26℃	0.72	20241222
SY120	Female	Sanya (11)	109.34556000E;18.29542200N	II. Southern Mountain and Hilly Region	15m	26℃	0.72	20241222
SY122	Female	Sanya (11)	109.34556000E;18.29542200N	II. Southern Mountain and Hilly Region	15m	26℃	0.72	20241222
SY124	Male	Sanya (11)	109.34556000E;18.29542200N	II. Southern Mountain and Hilly Region	15m	26℃	0.72	20241222
SY125	Male	Sanya (11)	109.34556000E;18.29542200N	II. Southern Mountain and Hilly Region	15m	26℃	0.72	20241222
SY126	Female	Sanya (11)	109.34556000E;18.29542200N	II. Southern Mountain and Hilly Region	15m	26℃	0.72	20241222
SY128	Female	Sanya (11)	109.34556000E;18.29542200N	II. Southern Mountain and Hilly Region	15m	26℃	0.72	20241222
SY137	Female	Sanya (11)	109.34556000E;18.29542200N	II. Southern Mountain and Hilly Region	15m	26℃	0.72	20241222
HK043	Female	Haikou (60)	110.28927400E;20.00979600N	I. Northern Tableland and Plain Region	24m	17℃	0.89	20241225
HK044	Male	Haikou (60)	110.28927400E;20.00979600N	I. Northern Tableland and Plain Region	24m	17℃	0.89	20241225
HK045	Female	Haikou (60)	110.28927400E;20.00979600N	I. Northern Tableland and Plain Region	24m	17℃	0.89	20241225
HK046	Female	Haikou (60)	110.28927400E;20.00979600N	I. Northern Tableland and Plain Region	24m	17℃	0.89	20241225
HK050	Female	Haikou (60)	110.28927400E;20.00979600N	I. Northern Tableland and Plain Region	24m	17℃	0.89	20241225
HK053	Female	Haikou (60)	110.28927400E;20.00979600N	I. Northern Tableland and Plain Region	24m	17℃	0.89	20241225
HK055	Female	Haikou (60)	110.28927400E;20.00979600N	I. Northern Tableland and Plain Region	24m	17℃	0.89	20241225
HK056	Female	Haikou (60)	110.28927400E;20.00979600N	I. Northern Tableland and Plain Region	24m	17℃	0.89	20241225
HK057	Female	Haikou (60)	110.28927400E;20.00979600N	I. Northern Tableland and Plain Region	23m	17℃	0.89	20241225
HK058	Female	Haikou (60)	110.28927400E;20.00979600N	I. Northern Tableland and Plain Region	23m	17℃	0.89	20241225
HK059	Female	Haikou (60)	110.28927400E;20.00979600N	I. Northern Tableland and Plain Region	23m	17℃	0.89	20241225
HK060	Male	Haikou (60)	110.28927400E;20.00979600N	I. Northern Tableland and Plain Region	23m	17℃	0.89	20241225
HK061	Female	Haikou (60)	110.28927400E;20.00979600N	I. Northern Tableland and Plain Region	23m	17℃	0.89	20241225
HK062	Female	Haikou (60)	110.28927400E;20.00979600N	I. Northern Tableland and Plain Region	23m	17℃	0.89	20241225
HK063	Female	Haikou (60)	110.28927400E;20.00979600N	I. Northern Tableland and Plain Region	23m	17℃	0.89	20241225
HK064	Female	Haikou (60)	110.28927400E;20.00979600N	I. Northern Tableland and Plain Region	23m	17℃	0.89	20241225
HK065	Female	Haikou (60)	110.28927400E;20.00979600N	I. Northern Tableland and Plain Region	23m	17℃	0.89	20241225
HK066	Female	Haikou (60)	110.28927400E;20.00979600N	I. Northern Tableland and Plain Region	23m	17℃	0.89	20241225
HK067	Female	Haikou (60)	110.28927400E;20.00979600N	I. Northern Tableland and Plain Region	23m	17℃	0.89	20241225
HK068	Male	Haikou (60)	110.28927400E;20.00979600N	I. Northern Tableland and Plain Region	23m	17℃	0.89	20241225
HK069	Female	Haikou (60)	110.28927400E;20.00979600N	I. Northern Tableland and Plain Region	23m	17℃	0.89	20241225
HK070	Female	Haikou (60)	110.28927400E;20.00979600N	I. Northern Tableland and Plain Region	23m	17℃	0.89	20241225
HK080	Female	Haikou (60)	110.32426300E;20.03289400N	I. Northern Tableland and Plain Region	12m	17℃	0.89	20241225
HK082	Female	Haikou (60)	110.32426300E;20.03289400N	I. Northern Tableland and Plain Region	12m	17℃	0.89	20241225
HK083	Female	Haikou (60)	110.32426300E;20.03289400N	I. Northern Tableland and Plain Region	12m	17℃	0.89	20241225
HK084	Female	Haikou (60)	110.32426300E;20.03289400N	I. Northern Tableland and Plain Region	12m	17℃	0.89	20241225
HK085	Female	Haikou (60)	110.32426300E;20.03289400N	I. Northern Tableland and Plain Region	12m	17℃	0.89	20241225
HK086	Female	Haikou (60)	110.32426300E;20.03289400N	I. Northern Tableland and Plain Region	12m	17℃	0.89	20241225
HK087	Male	Haikou (60)	110.32426300E;20.03289400N	I. Northern Tableland and Plain Region	12m	17℃	0.89	20241225
HK088	Female	Haikou (60)	110.32426300E;20.03289400N	I. Northern Tableland and Plain Region	12m	17℃	0.89	20241225
HK091	Female	Haikou (60)	110.32426300E;20.03289400N	I. Northern Tableland and Plain Region	12m	17℃	0.89	20241225
HK093	Female	Haikou (60)	110.32426300E;20.03289400N	I. Northern Tableland and Plain Region	12m	17℃	0.89	20241225
HK101	Male	Haikou (60)	110.32426300E;20.03289400N	I. Northern Tableland and Plain Region	12m	17℃	0.89	20241225
HK104	Female	Haikou (60)	110.32426300E;20.03289400N	I. Northern Tableland and Plain Region	12m	17℃	0.89	20241225
HK107	Female	Haikou (60)	110.32426300E;20.03289400N	I. Northern Tableland and Plain Region	12m	17℃	0.89	20241225
HK108	Female	Haikou (60)	110.32426300E;20.03289400N	I. Northern Tableland and Plain Region	12m	17℃	0.89	20241225
HK121	Male	Haikou (60)	110.36191700E;20.03096800N	I. Northern Tableland and Plain Region	16m	18℃	0.82	20241226
HK122	Female	Haikou (60)	110.36191700E;20.03096800N	I. Northern Tableland and Plain Region	16m	18℃	0.82	20241226
HK123	Female	Haikou (60)	110.36191700E;20.03096800N	I. Northern Tableland and Plain Region	16m	18℃	0.82	20241226
HK124	Female	Haikou (60)	110.36191700E;20.03096800N	I. Northern Tableland and Plain Region	16m	18℃	0.82	20241226
HK125	Female	Haikou (60)	110.36191700E;20.03096800N	I. Northern Tableland and Plain Region	16m	18℃	0.82	20241226
HK126	Female	Haikou (60)	110.36191700E;20.03096800N	I. Northern Tableland and Plain Region	16m	18℃	0.82	20241226
HK127	Male	Haikou (60)	110.36191700E;20.03096800N	I. Northern Tableland and Plain Region	16m	18℃	0.82	20241226
HK128	Female	Haikou (60)	110.36191700E;20.03096800N	I. Northern Tableland and Plain Region	16m	18℃	0.82	20241226
HK137	Female	Haikou (60)	110.28927400E;20.00979600N	I. Northern Tableland and Plain Region	23m	18℃	0.82	20241226
HK138	Female	Haikou (60)	110.28927400E;20.00979600N	I. Northern Tableland and Plain Region	23m	18℃	0.82	20241226
HK139	Female	Haikou (60)	110.28927400E;20.00979600N	I. Northern Tableland and Plain Region	23m	18℃	0.82	20241226
HK140	Female	Haikou (60)	110.28927400E;20.00979600N	I. Northern Tableland and Plain Region	23m	18℃	0.82	20241226
HK141	Female	Haikou (60)	110.28927400E;20.00979600N	I. Northern Tableland and Plain Region	23m	18℃	0.82	20241226
HK142	Female	Haikou (60)	110.28927400E;20.00979600N	I. Northern Tableland and Plain Region	23m	18℃	0.82	20241226
HK143	Female	Haikou (60)	110.28927400E;20.00979600N	I. Northern Tableland and Plain Region	23m	18℃	0.82	20241226
HK144	Female	Haikou (60)	110.28927400E;20.00979600N	I. Northern Tableland and Plain Region	23m	18℃	0.82	20241226
HK145	Female	Haikou (60)	110.28927400E;20.00979600N	I. Northern Tableland and Plain Region	23m	18℃	0.82	20241226
HK146	Female	Haikou (60)	110.28927400E;20.00979600N	I. Northern Tableland and Plain Region	23m	18℃	0.82	20241226
HK147	Male	Haikou (60)	110.28927400E;20.00979600N	I. Northern Tableland and Plain Region	23m	18℃	0.82	20241226
HK148	Female	Haikou (60)	110.28927400E;20.00979600N	I. Northern Tableland and Plain Region	23m	18℃	0.82	20241226
HK149	Female	Haikou (60)	110.28927400E;20.00979600N	I. Northern Tableland and Plain Region	23m	18℃	0.82	20241226
HK150	Female	Haikou (60)	110.28927400E;20.00979600N	I. Northern Tableland and Plain Region	23m	18℃	0.82	20241226
HK151	Female	Haikou (60)	110.28927400E;20.00979600N	I. Northern Tableland and Plain Region	23m	18℃	0.82	20241226
HK152	Female	Haikou (60)	110.28927400E;20.00979600N	I. Northern Tableland and Plain Region	23m	18℃	0.82	20241226
LD087	Male	Ledong (34)	109.08238700E;18.56665300N	II. Southern Mountain and Hilly Region	131m	24℃	0.68	20241222
LD088	Male	Ledong (34)	109.08238700E;18.56665300N	II. Southern Mountain and Hilly Region	131m	24℃	0.68	20241222
LD089	Male	Ledong (34)	109.08238700E;18.56665300N	II. Southern Mountain and Hilly Region	131m	24℃	0.68	20241222
LD090	Female	Ledong (34)	109.08238700E;18.56665300N	II. Southern Mountain and Hilly Region	131m	24℃	0.68	20241222
LD091	Female	Ledong (34)	109.08238700E;18.56665300N	II. Southern Mountain and Hilly Region	131m	24℃	0.68	20241222
LD107	Female	Ledong (34)	109.16815000E;18.75167500N	II. Southern Mountain and Hilly Region	138m	22℃	0.72	20241223
LD124	Female	Ledong (34)	109.16815000E;18.75167500N	II. Southern Mountain and Hilly Region	138m	22℃	0.72	20241223
LD125	Female	Ledong (34)	109.16815000E;18.75167500N	II. Southern Mountain and Hilly Region	138m	22℃	0.72	20241223
LD126	Male	Ledong (34)	109.16815000E;18.75167500N	II. Southern Mountain and Hilly Region	138m	22℃	0.72	20241223
LD127	Male	Ledong (34)	109.16815000E;18.75167500N	II. Southern Mountain and Hilly Region	138m	22℃	0.72	20241223
LD128	Male	Ledong (34)	109.16815000E;18.75167500N	II. Southern Mountain and Hilly Region	138m	22℃	0.72	20241223
LD129	Male	Ledong (34)	109.16815000E;18.75167500N	II. Southern Mountain and Hilly Region	138m	18℃	0.82	20241226
LD130	Female	Ledong (34)	109.16815000E;18.75167500N	II. Southern Mountain and Hilly Region	138m	18℃	0.82	20241226
LD131	Female	Ledong (34)	109.16815000E;18.75167500N	II. Southern Mountain and Hilly Region	138m	18℃	0.82	20241226
LD132	Male	Ledong (34)	109.16815000E;18.75167500N	II. Southern Mountain and Hilly Region	138m	18℃	0.82	20241226
LD133	Female	Ledong (34)	109.16815000E;18.75167500N	II. Southern Mountain and Hilly Region	138m	18℃	0.82	20241226
LD136	Male	Ledong (34)	109.16815000E;18.75167500N	II. Southern Mountain and Hilly Region	138m	18℃	0.82	20241226
LD137	Male	Ledong (34)	109.16815000E;18.75167500N	II. Southern Mountain and Hilly Region	138m	18℃	0.82	20241226
LD139	Female	Ledong (34)	109.16815000E;18.75167500N	II. Southern Mountain and Hilly Region	138m	18℃	0.82	20241226
LD140	Male	Ledong (34)	109.16815000E;18.75167500N	II. Southern Mountain and Hilly Region	138m	18℃	0.82	20241226
LD141	Male	Ledong (34)	109.16815000E;18.75167500N	II. Southern Mountain and Hilly Region	138m	18℃	0.82	20241226
LD144	Female	Ledong (34)	109.16815000E;18.75167500N	II. Southern Mountain and Hilly Region	138m	18℃	0.82	20241226
LD146	Male	Ledong (34)	109.16815000E;18.75167500N	II. Southern Mountain and Hilly Region	138m	18℃	0.82	20241226
LD147	Female	Ledong (34)	109.16815000E;18.75167500N	II. Southern Mountain and Hilly Region	138m	18℃	0.82	20241226
LD148	Female	Ledong (34)	109.16815000E;18.75167500N	II. Southern Mountain and Hilly Region	138m	18℃	0.82	20241226
LD149	Male	Ledong (34)	109.16815000E;18.75167500N	II. Southern Mountain and Hilly Region	138m	18℃	0.82	20241226
LD150	Male	Ledong (34)	109.16815000E;18.75167500N	II. Southern Mountain and Hilly Region	138m	18℃	0.82	20241226
LD151	Male	Ledong (34)	109.16815000E;18.75167500N	II. Southern Mountain and Hilly Region	138m	18℃	0.82	20241226
LD152	Female	Ledong (34)	109.16815000E;18.75167500N	II. Southern Mountain and Hilly Region	138m	18℃	0.82	20241226
LD153	Female	Ledong (34)	109.16815000E;18.75167500N	II. Southern Mountain and Hilly Region	138m	18℃	0.82	20241226
LD154	Male	Ledong (34)	109.16815000E;18.75167500N	II. Southern Mountain and Hilly Region	138m	18℃	0.82	20241226
LD158	Female	Ledong (34)	109.16815000E;18.75167500N	II. Southern Mountain and Hilly Region	138m	18℃	0.82	20241226
LD159	Female	Ledong (34)	109.16815000E;18.75167500N	II. Southern Mountain and Hilly Region	138m	18℃	0.82	20241226
LD163	Male	Ledong (34)	109.16815000E;18.75167500N	II. Southern Mountain and Hilly Region	138m	18℃	0.82	20241226
LS061	Female	Lingshui (4)	110.00647100E;18.56689400N	II. Southern Mountain and Hilly Region	35m	22℃	0.74	20241219
LS062	Male	Lingshui (4)	110.00647100E;18.56689400N	II. Southern Mountain and Hilly Region	35m	22℃	0.74	20241219
LS063	Female	Lingshui (4)	110.00647100E;18.56689400N	II. Southern Mountain and Hilly Region	35m	22℃	0.74	20241219
LS064	Female	Lingshui (4)	110.00647100E;18.56689400N	II. Southern Mountain and Hilly Region	35m	22℃	0.74	20241219

## Sheet: Supplementary Table 2
Supplementary Table 2. RNA libraries constructed in this study.
Library ID	Individual number	County	Sampling date	RT‑PCR confirmation (Yes/No)	Location	Region	Organ	Season	Coronaviridae	Arenaviridae	Hantaviridae	Paramyxoviridae	Flaviviridae	Hepeviridae	Rhabdoviridae	Arteriviridae	Sedoreoviridae	Picobirnaviridae	Bornaviridae	Nodaviridae	Astroviridae	Picornaviridae	Nyamiviridae	Retroviridae	Virgaviridae	Totiviridae	Fusariviridae	Partitiviridae	Permutotetraviridae	Chuviridae	Leviviridae	Orthomyxoviridae	Tombusviridae	Spinareoviridae	Dicistroviridae	Solemoviridae	Narnaviridae	Betaflexiviridae	Fiersviridae	Phenuiviridae	Caliciviridae	Iflaviridae	Polycipiviridae	Riboviria	Raw reads	Clean reads	Viral reads	Number of Viral Contigs	Virus abundance (%)
K1f	9	China	2024-04-01	Yes	Dongfang	Southern Mountain and Hilly Region	Gut	Spring	0	0	0	0	26.4919	0	0	0	0	0	0	0	0	15050	0	0	0	0	0	0	0	0	0	0	0	0	0	0	0	0	4.88245	0	0	0	0	749.013	52707160	1.58304e+06	15830.4	23	1
K2f	18	China	2024-04-01	Yes	Dongfang	Southern Mountain and Hilly Region	Gut	Spring	0	0	0	0	0	69.7881	402.054	0	0	80.5347	0	4023.27	11307.9	214706	0	0	0	0	0	0	2739.33	0	2.01636	0	0	0	0	0	0	0	0	0	0	0	0	2945.68	230428962	5.90691e+06	236276	52	4
K3f	5	China	2024-04-01	Yes	Wanning	Southern Mountain and Hilly Region	Gut	Spring	0	0	0	12.7143	0	0	0	0	0	0	0	0	6.80219	8678.28	0	0	0	0	0	0	0	0	0	0	0	0	0	0	0	0	0	0	0	0	0	5692.41	117134358	205574	14390.2	33	7
K4f	18	China	2024-04-01	Yes	Wanning	Southern Mountain and Hilly Region	Gut	Spring	0	0	0	0	0	0	0	0	0	25308.6	0	3.85547	22.8721	5672.21	0	0	0	0	0	0	0	0	0	0	0	0	13.7913	0	0	1.42321	0	0	0	0	0	589.777	304287680	5.26875e+06	31612.5	84	0.6
K5f	3	China	2024-04-01	Yes	Wenchang	Northern Tableland and Plain Region	Gut	Spring	0	0	0	0	0	0	0	0	0	0	0	0	8.17201	560.849	0	0	0	0	0	0	0	0	0	0	0	0	0	0	0	0	0	0	0	0	0	116.664	62771688	228562	685.685	6	0.3
K6f	13	China	2024-04-01	Yes	Qionghai	Southern Mountain and Hilly Region	Gut	Spring	0	0	0	0	0	0	0	0	242.503	82.083	0	0	13.1858	4982.82	4.63535	0	0	3.39575	2.91977	0	0	0	0	0	0	0	58.2216	0	0	0	0	0	1.40905	1.40905	23.017	234.334	130628766	282496	5649.93	94	2
K7f	3	China	2024-04-01	Yes	Baoting	Southern Mountain and Hilly Region	Gut	Spring	0	0	0	0	0	0	0	0	2.83399	15.6778	0	0	1512.91	1833.88	0	0	0	19.0354	0	0	0	0	0	0	0	0	0	0	0	0	0	0	0	0	0	14.738	21334918	226605	3399.08	32	1.5
K8f	3	China	2024-04-01	Yes	Wuzhishan	Southern Mountain and Hilly Region	Gut	Spring	0	0	0	0	0	0	0	0	0	0	0	0	974.076	303.543	0	0	0	0	0	350.027	5.59229	0	0	0	0	0	0	0	0	0	0	0	0	0	0	0	22693098	104165	1979.14	23	1.9
K10f	10	China	2023-06-01	Yes	Lingao	Northern Tableland and Plain Region	Gut	Summer	0	0	0	450.497	0	0	0	0	0	0	0	0	0	44807.3	0	0	0	0	0	0	0	0	0	0	0	0	0	0	0	0	0	0	0	0	0	0	565011530	6.4569e+06	71025.9	8	1.1
K11f	18	China	2025-06-01	Yes	Chengmai	Northern Tableland and Plain Region	Gut	Summer	0	0	0	0	0	0	210.736	0	30.5168	17.7598	0	0	308.966	3749.15	0	0	0	0	0	2.40723	1.43621	0	0	0	0	0	0	8.88568	0	0	0	0	1.34004	0	0	5.04258	137854058	481804	4336.24	109	0.9
K12f	19	China	2025-06-01	Yes	Dingan	Northern Tableland and Plain Region	Gut	Summer	0	0	0	2.4919	0	0	19.0312	0	5.42371	0	0	0	1045.17	57491.2	0	0	0	0	0	0	10.9123	0	0	0	0	0	0	0	0	0	0	0	0	0	0	3496.11	398174064	1.02748e+06	82198.5	104	8
K13f	3	China	2025-06-01	Yes	Danzhou	Southern Mountain and Hilly Region	Gut	Summer	0	0	0	0	0	0	0	0	0	0	0	0	1058.48	160.092	0	0	0	0	0	0	0	0	0	0	0	0	0	0	0	0	0	0	0	0	0	38.9117	145832018	190527	1257.48	42	0.66
K14f	7	China	2025-06-01	Yes	Tunchang	Northern Tableland and Plain Region	Gut	Summer	0	0	0	0	0	0	0	0	1087.01	0	0	0	2.9786	3133.85	0	0	0	0	0	0	0	0	190.664	0	0	0	0	0	0	0	4.88245	0	0	0	0	1495.03	56693776	67209.3	5914.42	105	8.8
K15f	2	China	2025-06-01	Yes	Changjiang	Southern Mountain and Hilly Region	Gut	Summer	0	0	0	0	0	0	0	0	0	0	0	0	0	0	0	0	0	0	0	0	0	0	0	0	0	0	0	0	0	0	0	0	0	0	0	0	48263566	50983	0	0	0
K16f	5	China	2025-06-01	Yes	Baisha	Southern Mountain and Hilly Region	Gut	Summer	0	0	0	0	0	0	0	0	0	0	0	0	1.44304	65.7605	0	0	0	0	0	0	0	0	0	0	0	0	0	0	0	0	0	0	0	0	0	380.576	44897710	22389	447.78	9	2
K17f	4	China	2024-12-01	Yes	Qiongzhong	Southern Mountain and Hilly Region	Gut	Winter	0	0	0	0	0	0	1.49508	0	30.4525	5.99565	0	0	1.43399	7896.59	0	0	0	0	0	0	0	0	269.067	2.88147	0	0	2.97987	0	0	0	0	0	0	0	0	9.8375	38317284	274024	8220.73	54	3
K18f	11	China	2024-12-01	Yes	Sanya	Southern Mountain and Hilly Region	Gut	Winter	0	0	0	0	0	0	0	0	0	2.85425	0	0	2.7303	6583.57	0	0	0	0	0	2.43174	0	0	0	0	0	0	0	0	0	0	0	0	0	0	0	119.222	84719620	604578	6710.81	41	1.11
K19f	20	China	2024-12-01	Yes	Haikou	Northern Tableland and Plain Region	Gut	Winter	0	0	4.10742	0	0	0	7.07221	0	169.049	0	0	0	17.5322	21844.2	0	0	0	0	0	18.1199	0	0	0	8.10073	78.1946	17.3013	0	0	0	0	0	0	0	0	0	2290.81	142262100	791943	24629.4	138	3.11
K20f	20	China	2024-12-01	Yes	Haikou	Northern Tableland and Plain Region	Gut	Winter	0	0	0	0	0	0	0	0	94.2512	0	0	0	2.76038	885.81	0	0	8.35245	0	0	0	0	0	0	2.91479	0	0	1.46495	0	0	0	0	0	0	0	0	228.235	111140134	174827	1223.79	52	0.7
K21f	20	China	2024-12-01	Yes	Haikou	Northern Tableland and Plain Region	Gut	Winter	0	0	4.37242	0	18.6105	0	1078.74	0	0	0	0	0	0	10154.4	0	0	0	0	0	8.33168	0	0	0	1.47545	0	0	3.0616	0	0	0	0	0	0	4881.08	0	358.182	155136470	550275	16508.3	50	3
K22f	17	China	2024-12-01	Yes	Ledong	Southern Mountain and Hilly Region	Gut	Winter	0	0	0	0	0	0	0	0	0	0	0	0	0	835.735	0	0	0	2.51884	0	1.51974	0	0	0	0	0	0	0	29.3186	0	0	0	0	0	0	0	30.2084	135693092	17986	899.3	10	5
K23f	17	China	2024-12-01	Yes	Ledong	Southern Mountain and Hilly Region	Gut	Winter	7.19354	0	0	3.02039	1.51651	0	1206.33	0	0	0	0	0	24.0727	43431.5	0	0	2.62049	0	0	6.48129	0	0	0	0	0	0	0	0	1.51333	0	0	0	0	0	0	137.069	150332166	4.07466e+06	44821.3	101	1.1
K24f	4	China	2024-12-01	Yes	Lingshui	Southern Mountain and Hilly Region	Gut	Winter	0	0	0	0	0	0	7.88703	0	2.45423	0	0	0	2.43619	24482.4	0	0	24.8392	0	0	0	0	0	0	0	0	0	0	0	0	0	0	0	0	8.13167	0	161.059	72148148	726153	24689.2	54	3.4
K1p	9	China	2024-04-01	Yes	Dongfang	Southern Mountain and Hilly Region	Spleen	Spring	0	0	0	5.13465	992.276	0	0	181.626	0	0	0	0	4.76959	16.7709	0	0	0	0	0	0	0	0	0	0	0	0	0	0	0	0	0	0	0	0	0	17.7278	54013798	64121.3	1218.3	17	1.9
K2p	18	China	2024-04-01	Yes	Dongfang	Southern Mountain and Hilly Region	Spleen	Spring	0	6546.03	404.487	2.81077	3630.97	755.612	0	1556.1	0	102.875	0	2.06903	31.9028	390.384	0	0	0	0	0	0	0	0	0	0	0	0	144.231	0	0	0	0	0	0	0	0	413.154	141796816	822390	13980.6	79	1.7
K3p	5	China	2024-04-01	Yes	Wanning	Southern Mountain and Hilly Region	Spleen	Spring	0	0	0	0	0	0	0	0	0	0	0	0	0	0	0	0	0	0	0	0	0	0	0	0	0	0	0	0	0	0	0	0	0	0	0	0	57804550	2393561	0	0	0
K4p	18	China	2024-04-01	Yes	Wanning	Southern Mountain and Hilly Region	Spleen	Spring	0	0	0	1.51019	557.075	0	0	0	0	0	0	0	0	0	0	136.2	0	0	0	0	0	0	0	0	0	0	0	0	0	0	0	0	0	0	0	0	262247300	30208	694.785	8	2.3
K5p	3	China	2024-04-01	Yes	Wenchang	Northern Tableland and Plain Region	Spleen	Spring	0	0	0	0	1.44772	0	0	0	0	0	0	0	0	0	0	0	0	0	0	0	0	0	0	0	0	0	0	0	0	0	0	0	0	0	0	0	33598796	79158974	1.44772	1	1.82887e-06
K6p	13	China	2024-04-01	Yes	Qionghai	Southern Mountain and Hilly Region	Spleen	Spring	0	0	0	112.661	0	0	0	0	391.541	0	0	0	0	0	0	0	1.44304	0	0	0	0	0	0	0	0	0	0	0	0	0	0	0	0	4.20985	0	0	87115466	36554606	509.855	21	0.00139478
K7p	3	China	2024-04-01	Yes	Baoting	Southern Mountain and Hilly Region	Spleen	Spring	0	0	0	5.82837	0	0	0	0	0	0	4	0	2.29226	408.124	0	0	0	0	0	0	0	0	0	0	0	0	0	0	0	0	0	0	0	0	0	1.45493	24570502	32453.2	421.891	9	1.3
K8p	3	China	2024-04-01	Yes	Wuzhishan	Southern Mountain and Hilly Region	Spleen	Spring	0	0	0	0	3.17303	0	0	0	0	0	0	0	11.1844	652.457	0	0	0	1.16447	0	0	0	0	0	0	0	0	0	0	0	0	0	0	0	0	0	0	27150228	31808.5	667.979	9	2.1
K10p	10	China	2023-06-01	Yes	Lingao	Northern Tableland and Plain Region	Spleen	Summer	0	0	0	0	0	0	0	0	0	0	0	0	0	0	0	0	0	0	0	0	0	0	0	0	0	0	0	0	0	0	0	0	0	0	0	0	84731254	2393273	0	0	0
K11p	18	China	2025-06-01	Yes	Chengmai	Northern Tableland and Plain Region	Spleen	Summer	0	0	0	6.22113	0	0	0	0	0	0	0	0	1.49217	4.27659	0	0	0	0	0	0	0	0	0	0	0	0	7.37002	0	0	0	0	0	0	8.1921	26.6838	0	309130092	13569279	54.2358	17	0.000399695
K12p	19	China	2025-06-01	Yes	Dingan	Northern Tableland and Plain Region	Spleen	Summer	1.66139	0	0	0	0	0	0	0	278.153	0	0	0	42.3224	22.3097	0	0	0	0	0	0	0	0	0	0	0	0	0	0	0	0	0	0	0	0	0	6576.4	84348456	20355.4	6920.85	22	34
K13p	3	China	2025-06-01	Yes	Danzhou	Southern Mountain and Hilly Region	Spleen	Summer	0	0	0	659.502	11.5949	0	0	0	0	0	0	0	0	5.91721	0	0	0	0	0	0	0	0	0	0	0	0	0	0	0	0	0	0	0	0	0	0	106545246	56417.8	677.014	10	1.2
K14p	7	China	2025-06-01	Yes	Tunchang	Northern Tableland and Plain Region	Spleen	Summer	1.88106	0	0	24.7131	0	0	0	1472.29	11.3789	0	0	0	1.45009	0	0	0	0	0	0	0	0	0	0	0	0	0	0	0	0	0	0	0	0	4.33189	0	0	62954078	50534.9	1516.05	11	3
K15p	2	China	2025-06-01	Yes	Changjiang	Southern Mountain and Hilly Region	Spleen	Summer	0	0	0	0	0	0	0	0	0	0	0	0	0	0	0	0	0	0	0	0	0	0	0	0	0	0	0	0	0	0	0	0	0	0	0	0	279194818	257580	0	0	0
K16p	5	China	2025-06-01	Yes	Baisha	Southern Mountain and Hilly Region	Spleen	Summer	0	0	0	0	0	0	0	0	0	0	0	0	0	0	0	0	0	0	0	0	0	0	0	0	0	0	0	0	0	0	0	0	0	0	0	0	96202502	473207	0	0	0
K17p	4	China	2024-12-01	Yes	Qiongzhong	Southern Mountain and Hilly Region	Spleen	Winter	0	0	0	6.23387	0	0	0	0	0	0	0	0	0	1.48646	0	0	0	0	0	0	0	0	0	0	0	0	0	0	0	0	0	0	0	0	0	0	71088294	2081385	7.72033	4	0.000370923
K18p	11	China	2024-12-01	Yes	Sanya	Southern Mountain and Hilly Region	Spleen	Winter	0	0	0	0	23.1162	0	0	4039.7	0	0	0	0	0	0	0	0	0	0	0	0	0	0	0	0	0	0	0	0	0	0	0	0	0	0	0	0	96204930	406282	4062.82	2	1
K19p	20	China	2024-12-01	Yes	Haikou	Northern Tableland and Plain Region	Spleen	Winter	0	0	0	6.57655	853.644	0	0	0	22.3699	0	0	0	0	0	0	0	0	0	0	0	0	0	0	0	0	0	0	0	0	0	0	0	0	0	0	0	159760914	68488.3	890.348	14	1.3
K20p	20	China	2024-12-01	Yes	Haikou	Northern Tableland and Plain Region	Spleen	Winter	0	0	0	0	0	0	0	0	0	0	0	0	0	0	0	0	0	0	0	0	0	0	0	0	0	0	0	0	0	0	0	0	0	0	0	0	136134458	12146	0	0	0
K21p	20	China	2024-12-01	Yes	Haikou	Northern Tableland and Plain Region	Spleen	Winter	0	0	4.02101	0	21.4318	0	0	425.317	30.0921	0	0	0	1.51651	68.6114	0	0	0	0	0	0	0	0	2.62462	0	0	0	0	0	0	0	0	0	0	0	0	16.1817	198445330	35787.4	572.599	24	1.6
K22p	17	China	2024-12-01	Yes	Ledong	Southern Mountain and Hilly Region	Spleen	Winter	11.1297	0	0	13.3301	1598.12	0	0	0	7.91985	0	0	0	2.88147	6.62649	0	0	0	0	0	0	0	0	0	0	0	0	0	0	0	0	0	0	0	0	0	1.43846	227362966	27357.5	1641.45	25	6
K23p	17	China	2024-12-01	Yes	Ledong	Southern Mountain and Hilly Region	Spleen	Winter	0	0	0	22.2165	2374.81	0	0	0	12.2568	0	0	0	0	0	0	0	0	0	0	0	0	0	0	0	0	0	0	0	0	0	0	0	0	0	0	0	233626526	48185.7	2409.28	10	5
K24p	4	China	2024-12-01	Yes	Lingshui	Southern Mountain and Hilly Region	Spleen	Winter	0	0	0	18.9803	8.12714	0	0	0	0	0	0	0	0	2.25677	0	0	0	0	0	0	0	0	0	0	0	0	0	0	0	0	0	0	0	0	0	0	70072258	1505240	29.3642	8	0.0019508
K1u	9	China	2024-04-01	Yes	Dongfang	Southern Mountain and Hilly Region	Lung	Spring	0	0	0	7035.47	15318.7	0	0	5.07192	0	0	0	0	0	0	0	0	0	0	0	0	0	0	0	0	0	0	0	0	0	0	0	0	0	0	0	13.9018	144886790	956117	22373.1	9	2.34
K2u	18	China	2024-04-01	Yes	Dongfang	Southern Mountain and Hilly Region	Lung	Spring	0	57428.9	0	0	4200.41	0	0	0	0	0	0	0	0	0	0	0	0	0	0	0	0	0	0	0	0	0	0	0	0	0	0	0	0	0	0	0	279023184	1.13498e+06	61629.3	4	5.43
K3u	5	China	2024-04-01	Yes	Wanning	Southern Mountain and Hilly Region	Lung	Spring	0	0	0	0	35.8964	0	0	0	0	0	0	0	468.729	0	0	0	0	0	0	0	0	0	0	0	0	0	0	0	0	0	0	0	0	0	0	0	146248762	45055.8	504.625	2	1.12
K4u	18	China	2024-04-01	Yes	Wanning	Southern Mountain and Hilly Region	Lung	Spring	0	0	0	0	350.158	0	0	0	0	0	0	0	149.949	0	0	0	0	0	0	0	0	0	0	0	0	0	0	0	0	0	0	0	0	0	0	171.655	275781206	51674	671.762	4	1.3
K5u	3	China	2024-04-01	Yes	Wenchang	Northern Tableland and Plain Region	Lung	Spring	0	0	0	0	0	0	0	0	0	0	0	0	483.243	0	0	0	0	0	0	0	0	0	0	0	0	0	0	0	0	0	0	0	0	0	0	0	48154200	48324.3	483.243	2	1
K6u	13	China	2024-04-01	Yes	Qionghai	Southern Mountain and Hilly Region	Lung	Spring	2.74728	0	0	53.6943	0	0	0	0	0	0	0	0	0	0	0	0	0	0	0	0	0	0	0	0	0	0	0	0	0	0	0	0	0	8.4197	0	0	230351012	6592216	64.8613	17	0.000983907
K7u	3	China	2024-04-01	Yes	Baoting	Southern Mountain and Hilly Region	Lung	Spring	0	0	0	0	284.305	0	0	0	0	0	0	0	0	0	0	0	0	0	0	0	0	0	0	0	0	0	0	0	0	0	0	0	0	0	0	0	47915504	4742844	284.305	3	0.0059944
K8u	3	China	2024-04-01	Yes	Wuzhishan	Southern Mountain and Hilly Region	Lung	Spring	0	0	0	0	2073.18	0	0	0	0	0	0	0	82.823	0	0	0	0	0	0	0	0	0	0	0	0	0	0	0	0	0	0	0	0	0	0	0	43403080	23692.1	2156	8	9.10007
K10u	10	China	2023-06-01	Yes	Lingao	Northern Tableland and Plain Region	Lung	Summer	0	0	0	0	0	0	0	0	0	0	0	0	0	0	0	0	0	0	0	0	0	0	0	0	0	0	0	0	0	0	0	0	0	0	0	0	151036100	13473.6	0	0	0
K11u	18	China	2025-06-01	Yes	Chengmai	Northern Tableland and Plain Region	Lung	Summer	0	0	0	0	0	0	0	0	0	0	0	0	0	0	0	0	0	0	0	0	0	0	0	0	0	0	0	0	0	0	0	0	0	0	0	541.79	133570234	2081385	541.79	1	0.0260303
K12u	19	China	2025-06-01	Yes	Dingan	Northern Tableland and Plain Region	Lung	Summer	0	0	0	0	0	0	0	0	0	0	0	4842.07	0	0	0	0	0	0	0	0	0	0	0	0	0	0	0	0	0	0	0	0	0	0	0	2079.27	135487826	2217653	6921.34	2	0.312102
K13u	3	China	2025-06-01	Yes	Danzhou	Southern Mountain and Hilly Region	Lung	Summer	0	0	0	43113.5	44.472	0	0	0	0	0	0	6029.7	0	0	0	0	0	0	0	0	0	145.929	0	0	0	0	0	0	0	0	0	0	0	0	0	19.5272	38215328	865161	49353.1	6	5.7045
K14u	7	China	2025-06-01	Yes	Tunchang	Northern Tableland and Plain Region	Lung	Summer	0	0	0	0	0	0	0	0	0	0	0	0	0	0	0	0	0	0	0	0	0	0	0	0	0	0	0	0	0	0	0	0	0	0	0	58.7558	61528732	822551	58.7558	1	0.00714311
K15u	2	China	2025-06-01	Yes	Changjiang	Southern Mountain and Hilly Region	Lung	Summer	0	0	0	0	0	0	0	0	0	0	0	0	0	0	0	0	0	0	0	0	0	0	0	0	0	0	0	0	0	0	0	0	0	0	0	0	32385506	23935611	0	0	0
K16u	5	China	2025-06-01	Yes	Baisha	Southern Mountain and Hilly Region	Lung	Summer	0	0	0	0	0	0	0	0	0	0	0	0	0	0	0	0	0	0	0	0	0	0	0	0	0	0	0	0	0	0	0	0	0	0	0	0	40898302	20549338	0	0	0
K17u	4	China	2024-12-01	Yes	Qiongzhong	Southern Mountain and Hilly Region	Lung	Winter	0	0	0	4.51669	9.75697	0	0	0	0	0	0	0	0	0	0	0	0	0	0	0	0	0	0	0	0	0	0	0	0	0	0	0	0	0	0	0	64946406	79158974	23.159	4	2.92563e-05
K18u	11	China	2024-12-01	Yes	Sanya	Southern Mountain and Hilly Region	Lung	Winter	0	19.0352	0	0	72.794	0	0	0	0	0	0	0	105.953	6.66794	0	0	0	0	0	0	0	0	0	2.89073	0	0	0	0	0	0	0	0	0	0	0	0	147154640	36554606	207.341	21	0.000567208
K19u	20	China	2024-12-01	Yes	Haikou	Northern Tableland and Plain Region	Lung	Winter	0	8.76583	14.7912	0	589.009	0	0	0	4.49854	0	0	0	39.7602	13.725	0	20.4457	0	0	0	0	0	0	0	0	0	0	0	0	0	0	0	0	0	0	0	2.96893	205076572	8674.55	693.964	21	8
K20u	20	China	2024-12-01	Yes	Haikou	Northern Tableland and Plain Region	Lung	Winter	0	0	0	0	16.2193	0	2.82998	0	0	0	0	0	2045.65	247.852	0	23.7647	0	0	0	0	0	0	0	0	0	0	0	0	0	0	0	0	0	1.523	0	358.507	199638438	44939	2696.34	15	6
K21u	20	China	2024-12-01	Yes	Haikou	Northern Tableland and Plain Region	Lung	Winter	0	23.3663	48.0543	0	15.8143	0	0	0	1.50101	2.96732	0	0	254.09	23.055	0	0	0	0	0	0	0	0	0	0	0	0	0	0	0	0	0	0	0	0	0	0	195449976	10237516	368.849	22	0.00360291
K22u	17	China	2024-12-01	Yes	Ledong	Southern Mountain and Hilly Region	Lung	Winter	0	1.49803	0	0	196.051	0	0	0	0	0	0	0	168.886	1.51333	0	0	0	0	0	0	0	0	0	0	0	0	0	0	0	0	0	1.49803	0	0	0	0	200116012	25257366	369.447	22	0.00146273
K23u	17	China	2024-12-01	Yes	Ledong	Southern Mountain and Hilly Region	Lung	Winter	0	0	0	0	297.065	0	0	0	0	0	0	0	0	0	0	0	0	0	0	0	0	0	0	0	0	0	0	0	0	0	0	0	0	0	0	28.6331	156871730	15124851	325.698	20	0.0021534
K24u	4	China	2024-12-01	Yes	Lingshui	Southern Mountain and Hilly Region	Lung	Winter	0	0	0	9.81577	18.3016	0	0	0	0	0	0	0	0	3.45783	0	0	0	0	0	0	0	0	0	0	0	0	0	0	0	0	0	0	0	0	0	0	69801008	58490778	36.9967	5	6.32523e-05
[truncated: 5 more columns]

## Sheet: Supplementary Table 3
Supplementary Table 3. Distribution information of all viruses at species level in this study.
Number of viruses detected	Category	Group	Number of novel viruses	Number of known viruses
Total viruses	Organ	Gut	57	85
		Lung	10	25
		Spleen	9	44
	Season	Spring	37	78
		Summer	22	52
		Winter	34	52
	Location	Baisha	1	1
		Baoting	5	11
		Chengmai	4	25
		Danzhou	6	16
		Dingan	10	20
		Dongfang	18	39
		Haikou	23	37
		Ledong	16	22
		Lingao	2	3
		Lingshui	8	14
		Qionghai	9	22
		Qiongzhong	2	13
		Sanya	2	8
		Tunchang	5	17
		Wanning	12	21
		Wenchang	3	2
		Wuzhishan	4	15
Unique viruses	Organ	Gut	55	63
		Lung	7	11
		Spleen	7	15
	Season	Spring	24	36
		Summer	12	15
		Winter	22	23
	Location	Baisha	0	0
		Baoting	3	4
		Chengmai	1	3
		Danzhou	6	4
		Dingan	3	1
		Dongfang	12	11
		Haikou	12	12
		Ledong	7	3
		Lingao	1	0
		Lingshui	1	1
		Qionghai	4	9
		Qiongzhong	1	5
		Sanya	0	0
		Tunchang	1	4
		Wanning	5	5
		Wenchang	0	1
		Wuzhishan	0	4

## Sheet: Supplementary Table 4
Supplementary Table 4. Distribution information of cross-species viruses at species level in this study.
Category	Group	Number of cross-species viruses	Viruses
Organ	Gut	43	Amur virus; Astrovirus rat/RS118/HKG/2007; Avian orthoreovirus; Bastrovirus; Bat cripavirus; Bat rhabdovirus 7; Canine astrovirus; Castello calhevirus; Chicken astrovirus; Chicken picobirnavirus; Enterovirus E; Feline hunnivirus; Human rotavirus A; Iflaviridae sp; Influenza A virus; Jingmen bat picorna-like virus; Jingmen bat reovirus 2; Jingmen bat rhabdovirus 2; Jingmen rodent astrovirus 2; Jin…
	Lung	20	Astrovirus rat/RS118/HKG/2007; Bat hepacivirus; Beilong virus; Crucivirus sp; Fulton virus; Iflaviridae sp; Influenza A virus; Jingmen rodent flavivirus 1; Lagomorph hepacivirus; Mammarenavirus choriomeningitidis; Mammarenavirus wenzhouense; Pangolin pestivirus 1; Rat astrovirus; Rodent astrovirus; Rotavirus B; Wenzhou Apodemus agrarius henipavirus; Wenzhou Apodemus agrarius hepacivirus; Wenzhou …
	Spleen	25	Apodemus agrarius picornavirus; Arteriviridae sp; Astrovirus rat/RS118/HKG/2007; Beilong virus; Bovine retrovirus CH15; Chicken astrovirus; Feline hunnivirus; Iflaviridae sp; Langat virus; Mamastrovirus sp; Mammalian orthorubulavirus 5; Mammarenavirus wenzhouense; Norway rat pestivirus; Pangolin pestivirus 1; Paslahepevirus balayani; Pestivirus ratti; Rabovirus A; Rat astrovirus; Rodent astroviru…
Season	Spring	43	Apodemus agrarius picornavirus; Arteriviridae sp; Astrovirus rat/RS118/HKG/2007; Bat hepacivirus; Bat rhabdovirus 7; Bovine retrovirus CH15; Chicken astrovirus; Chicken picobirnavirus; Feline hunnivirus; Human rotavirus A; Iflaviridae sp; Influenza A virus; Jingmen bat picorna-like virus; Jingmen bat rhabdovirus 2; Jingmen rodent astrovirus 2; Lagomorph hepacivirus; Langat virus; Longquan bat pic…
	Summer	32	Astrovirus rat/RS118/HKG/2007; Bastrovirus; Bat rhabdovirus 7; Beilong virus; Castello calhevirus; Feline hunnivirus; Fulton virus; Human rotavirus A; Iflaviridae sp; Jingmen bat picorna-like virus; Jingmen bat rhabdovirus 2; Jingmen rodent astrovirus 2; Jingmen rodent flavivirus 1; Mamastrovirus sp; Norway rat pestivirus; Paramyxovirus sp; Permutotetraviridae sp; Pestivirus ratti; Rabovirus A; R…
	Winter	27	Amur virus; Avian orthoreovirus; Bat cripavirus; Bat rhabdovirus 7; Canine astrovirus; Castello calhevirus; Crucivirus sp; Enterovirus E; Human rotavirus A; Iflaviridae sp; Influenza A virus; Jingmen bat picorna-like virus; Jingmen bat reovirus 2; Jingmen bat rhabdovirus 2; Jingmen rodent astrovirus 2; Jingmen rodent dicistrovirus 2; Longquan bat picorna-like virus; Mammarenavirus choriomeningiti…
Location	Baisha	1	Rodent astrovirus
	Baoting	8	Bat hepacivirus; Lagomorph hepacivirus; Rabovirus A; Rasavirus sp; Rodent astrovirus; Rotavirus B; Wufeng rodent astrovirus 1; parabovirus A2
	Chengmai	13	Beilong virus; Iflaviridae sp; Jingmen bat picorna-like virus; Permutotetraviridae sp; Rabovirus A; Rat astrovirus; Rhabdoviridae sp; Rodent astrovirus; Rosavirus C; Rotavirus B; Wenzhou Apodemus agrarius henipavirus; Wufeng rodent astrovirus 1; aichivirus A8
	Danzhou	16	Astrovirus rat/RS118/HKG/2007; Bastrovirus; Beilong virus; Fulton virus; Jingmen rodent astrovirus 2; Jingmen rodent flavivirus 1; Mamastrovirus sp; Norway rat pestivirus; Pestivirus ratti; Rabovirus A; Rat astrovirus; Rodent astrovirus; Wenzhou rodent chuvirus 1; Wenzhou rodent nodavirus 1; cardiovirus C3; hunnivirus A4
	Dingan	12	Bat rhabdovirus 7; Castello calhevirus; Feline hunnivirus; Jingmen bat picorna-like virus; Jingmen bat rhabdovirus 2; Mamastrovirus sp; Paramyxovirus sp; Rat astrovirus; Rodent astrovirus; Rotavirus B; Wenzhou rodent nodavirus 1; hunnivirus A4
	Dongfang	21	Arteriviridae sp; Bat rhabdovirus 7; Chicken astrovirus; Feline hunnivirus; Jingmen bat picorna-like virus; Jingmen bat rhabdovirus 2; Jingmen rodent astrovirus 2; Longquan bat picorna-like virus; Mamastrovirus sp; Mammarenavirus wenzhouense; Pangolin pestivirus 1; Paslahepevirus balayani; Permutotetraviridae sp; Rabovirus A; Rodent astrovirus; Rosavirus C; Wenzhou Apodemus agrarius henipavirus; …
	Haikou	21	Amur virus; Avian orthoreovirus; Bat cripavirus; Bat rhabdovirus 7; Castello calhevirus; Crucivirus sp; Iflaviridae sp; Influenza A virus; Jingmen bat picorna-like virus; Jingmen bat reovirus 2; Jingmen bat rhabdovirus 2; Jingmen rodent dicistrovirus 2; Mammarenavirus choriomeningitidis; Pangolin pestivirus 1; Posavirus sp; Rhabdoviridae sp; Rodent astrovirus; Rotavirus B; Wenzhou Apodemus agrari…
	Ledong	12	Bat rhabdovirus 7; Jingmen bat picorna-like virus; Jingmen bat rhabdovirus 2; Jingmen rodent astrovirus 2; Longquan bat picorna-like virus; Pangolin pestivirus 1; Paramyxovirus sp; Rhabdoviridae sp; Rodent astrovirus; Rotavirus B; Wenzhou Apodemus agrarius henipavirus; Wenzhou Apodemus agrarius hepacivirus
	Lingao	1	Paramyxovirus sp
	Lingshui	7	Jingmen bat picorna-like virus; Pangolin pestivirus 1; Rhabdoviridae sp; Rodent astrovirus; Rotavirus B; Wenzhou Apodemus agrarius henipavirus; Wenzhou Apodemus agrarius hepacivirus
	Qionghai	7	Human rotavirus A; Iflaviridae sp; Influenza A virus; Rodent astrovirus; Rotavirus B; Wenzhou Apodemus agrarius henipavirus; Wenzhou bat tapwovirus 1
	Qiongzhong	7	Canine astrovirus; Enterovirus E; Human rotavirus A; Influenza A virus; Pangolin pestivirus 1; Rotavirus B; Wenzhou Apodemus agrarius henipavirus
	Sanya	5	Influenza A virus; Mammarenavirus choriomeningitidis; Pangolin pestivirus 1; Rodent astrovirus; Wenzhou Apodemus agrarius hepacivirus
	Tunchang	6	Human rotavirus A; Mamastrovirus sp; Rotavirus B; Squirrel astrovirus 1; Wenzhou Apodemus agrarius henipavirus; aichivirus A8
	Wanning	15	Astrovirus rat/RS118/HKG/2007; Bovine retrovirus CH15; Chicken astrovirus; Chicken picobirnavirus; Jingmen rodent astrovirus 2; Mammalian orthorubulavirus 5; Norway rat pestivirus; Pangolin pestivirus 1; Paramyxovirus sp; Pestivirus ratti; Rat astrovirus; Rodent astrovirus; Rodent picobirnavirus; Wenzhou Apodemus agrarius hepacivirus; cardiovirus C3
	Wenchang	2	Langat virus; Rodent astrovirus
	Wuzhishan	10	Apodemus agrarius picornavirus; Astrovirus rat/RS118/HKG/2007; Bat hepacivirus; Mamastrovirus sp; Permutotetraviridae sp; Rat astrovirus; Rodent astrovirus; Rodent hepacivirus; Wenzhou Apodemus agrarius hepacivirus; hunnivirus A4

## Sheet: Supplementary Table 5
Supplementary Table 5. Virus species demarcation criteria used in this study.
Virus Order	Virus family	Virus genus	Species demarcation criteria in ICTV	Species demarcation criteria used	Reference
Amarillovirales	Flaviviridae	Hepacivirus	Species in the Hepacivirus genus have been assigned based on their members’ genetic divergence, where viruses showing greater than 0.25 amino acid p-distances in a conserved region of NS3 (positions 1,123–1,566 as numbered in the HCV genotype 1a H77 reference sequence AF011751), and greater than 0.3 in the NS5B region (amino acid positions 2536–2959) are considered to be members of different spec…	<80% amino acid identity of rdrp gene	https://ictv.global/report/chapter/flaviviridae/flaviviridae/hepacivirus
Amarillovirales	Flaviviridae	Pestivirus	• Nucleotide and deduced amino acid sequence relatedness. • Antigenic relatedness. • Host of origin.	<80% amino acid identity of rdrp gene	https://ictv.global/report/chapter/flaviviridaeport/flaviviridaeport/flaviviridae/pestivirus
Articulavirales	Orthomyxoviridae	Alphainfluenzavirus	None	<80% amino acid identity of rdrp gene
Durnavirales	Picobirnaviridae	Orthopicobirnavirus	Three virus species are recognized based on their members’ host specificity and the strong sequence divergence of their capsid proteins (originally the only sequence available for a rabbit picornabirnavirus isolate was the dsRNA1 nucleotide sequence). In the future, species demarcation should take in account the apparently wide host specificity amongst viruses infecting mammals, and also integrat…	<80% amino acid identity of rdrp gene	The 9th ICTV Report
Mononegavirales	Artoviridae	Peropuvirus	None	<80% amino acid identity of rdrp gene
Mononegavirales	Paramyxoviridae	All genera	Species demarcation is now entirely based on the distance in the phylogenic tree based on the comparison of complete large (L) protein amino acid sequences.	<80% amino acid identity of rdrp gene	https://ictv.global/report/chapter/paramyxoviridae/paramyxoviridae
Mononegavirales	Rhabdoviridae	Ledantevirus			https://ictv.global/report/chapter/rhabdoviridae/rhabdoviridae/ledantevirus
Mononegavirales	Rhabdoviridae	Unclassified	None	<80% amino acid identity of rdrp gene
Ortervirales	Retroviridae	Betaretrovirus	Species demarcation criteria include differences in genome sequence, differences in gene product sequences, and differences in natural host range. For example, mouse mammary tumor virus (MMTV) is assigned to a separate species because of the unique sag coding region and a widely divergent and distinct env gene. Jaagsiekte sheep retrovirus (JSRV) is also assigned to a separate species on the degre…	<80% amino acid identity of rdrp gene	https://ictv.global/report/chapter/retroviridae/retroviridae/betaretrovirus
Bunyavirales	Arenaviridae	mammarenavirus	Classification of arenavirids is based on pairwise sequence comparison (PASC) of coding-complete genomes. Using the most current sequence dataset, S-segment and L-segment nucleotide sequence identities for viruses within the same genus need to be higher than 40 and 35%, respectively (Radoshitzky et al., 2015). Five genera have been established. Viruses assigned to a genus form a monophyletic clad…		https://ictv.global/report/chapter/arenaviridae/mammarenavirus
Elliovirale	Hantaviridae	Mammantavirinae	The availability of at least coding-complete sequences of all three genome segments may be sufficient for hantavirid classification in the absence of a cultured isolate. Demarcation of genera is based upon DivErsity pArtitioning by hieRarchical Clustering (DEmARC) analysis) using concatenated deduced S, M, and L segment expression product sequences (Hantaviridae: current classification and future…	<80% amino acid identity of rdrp gene	https://ictv.global/report/chapter/hantaviridae/hantaviridae/mammantavirinae
	Permutotetraviridae	Alphapermutotetravirus （the only genus of the family)	TaV and EeV were already assigned to separate species in the family Tetraviridae and this assignment is observed in this newly created family where they were moved. They are closely related viruses and a decision how to classify them – as a single or separate species – is not straightforward, also given that the characterization of these viruses is very limited and no other viruses are currently …	<80% amino acid identity of rdrp gene	Gorbalenya AE, Gordon KHJ, Lauber C, Ward VK and Dorrington RA. Revision of the family Tetraviridae. 2010.001a-qI
Nidovirales	Arteriviridae	All genera	The taxonomy of the family Arteriviridae is based on DEmARC analyses (Lauber and Gorbalenya 2012) of the genetic divergence in the multiple sequence alignment (MSA) of five concatenated protein domains (3CLpro, NiRAN, RdRp, ZBD and HEL1). It has been advanced several times since the 9th report by the Arteriviridae Study Group in 2012 (Faaberg et al., 2012, Kuhn et al., 2016). The most recent data…		https://ictv.global/report/chapter/arteriviridae/arteriviridae
Picornavirales	Picornaviridae	Cardiovirus	Members of a species of the genus Cardiovirus: • are less than 30% divergent in polyprotein aa sequence • are less than 40% divergent in P1 aa sequence • are less than 30% divergent in 2C + 3CD aa sequence • share a natural host range • share a common genome organization		https://ictv.global/report/chapter/picornaviridae/picornaviridae/cardiovirus
Picornavirales	Picornaviridae	Dicipivirus	Based on available sequence data, preliminary species demarcation criteria were defined. Members of a species of genus Dicipivirus: • share a common, dicistronic genome organization • share less than 30% aa diversity in the P1 (orf 1) • share less than 30% aa diversity in the non-structural proteins 2C + 3CD		https://ictv.global/report/chapter/picornaviridae/picornaviridae/dicipivirus
Picornavirales	Picornaviridae	Hepatovirus	Members of a species of the genus Hepatovirus: • are less than 30% divergent in polyprotein amino acid sequence • are less than 30% divergent in P1 amino acid sequence • are less than 30% divergent in 2C+3CD amino acid sequence share a common genome organization		https://ictv.global/report/chapter/picornaviridae/picornaviridae/hepatovirus
Picornavirales	Picornaviridae	Kobuvirus; Parechovirus	Members of a species of the genus Kobuvirus: • are less than 30% divergent in polyprotein aa sequence • are less than 30% divergent in P1 aa sequence • are less than 20% divergent in 2C + 3CD aa sequence • share a common genome organization		https://ictv.global/report/chapter/picornaviridae/picornaviridae/kobuvirus；https://ictv.global/report/chapter/picornaviridae/picornaviridae/parechovirus；
Picornavirales	Picornaviridae	Mischivirus	Members of a species of the genus Mischivirus: • are less than 30% divergent in polyprotein aa sequence • are less than 30% divergent in P1 aa sequence • are less than 25% divergent in 2C + 3CD aa sequence • share a common genome organization		https://ictv.global/report/chapter/picornaviridae/picornaviridae/mischivirus
Picornavirales	Picornaviridae	Parabovirus	Members of a species of genus Parabovirus: share a common genome organization are less than 30% divergent in the polyprotein aa sequence are less than 35% divergent in the P1 aa sequence are less than 30% divergent in the 2C + 3CD aa sequence		https://ictv.global/report/chapter/picornaviridae/picornaviridae/parabovirus
Picornavirales	Picornaviridae	Rabovirus	Members of a species of genus Rabovirus: • share a common genome organization • are less than 30% divergent in the polyprotein aa sequence • are less than 30% divergent in the P1 aa sequence • are less than 25% divergent in the 2C + 3CD aa sequence		https://ictv.global/report/chapter/picornaviridae/picornaviridae/rabovirus; https://ictv.global/report/chapter/picornaviridae/picornaviridae/rosavirus
Picornavirales	Picornaviridae	Unclassified	None	<80% amino acid identity of rdrp gene
Reovirales	Sedoreoviridae	Rotavirus	In addition to the other general criteria used throughout the family, members of a species in the genus Rotavirus may be identified by: • Serological cross-reactivity by ELISA, using either polyclonal sera or monoclonal antibodies against VP6. • Sequence analysis of conserved genome segments (e.g., Seg1 and Seg6). A cut-off value of 53% identity of the VP6 amino acid sequence has been used to dif…	<80% amino acid identity of rdrp gene	https://ictv.global/report/chapter/sedoreoviridae/sedoreoviridae/rotavirus
Stellavirales	Astroviridae	Unclassified	None	<80% amino acid identity of rdrp gene
Unclassified Riboviria	Unclassified	Unclassified	None	<80% amino acid identity of rdrp gene

## Sheet: Supplementary Table 6
Supplementary Table 6. Viral sequence information in this study.
Virus strains	Library	Location	Organ	Season	Submission number	Biological sample number	Accessions	ID	Protein identity (%)	Alignment_Length	Nucleotide sequence length	Best-hit viral species	Virus families	Best-hit accession	Full-RdRp nucleotide sequence	Full-RdRp coding sequence	Full-genome sequence	Novel virus	Host	Country		Virus strains		Library		Nucleotide sequence length
Hainan Suncus murinus picorna-like virus 19 K1f/230	K1f	Dongfang	Gut	Spring	SUB1749622124811	NMDC20394360	NMDCN0008OA8	2473855	75	140	230	Wufeng shrew picorna-like virus 19	Picornaviridae	OQ716175	FALSE	FALSE	FALSE	FALSE	Chodsigoa smithii			Hainan Suncus murinus picorna-like virus 19		K1f	/	230			Hainan Suncus murinus picorna-like virus 19 K1f/230
Hainan Suncus murinus mischivirus E K1f/239	K1f	Dongfang	Gut	Spring	SUB1749622124811	NMDC20394360	NMDCN0008OA9	2374319	91.2134	239	239	Mischivirus E	Picornaviridae	OQ716013	FALSE	FALSE	FALSE	FALSE	Suncus murinus			Hainan Suncus murinus mischivirus E		K1f	/	239			Hainan Suncus murinus mischivirus E K1f/239
Hainan Suncus murinus picornavirus 1 K1f/265	K1f	Dongfang	Gut	Spring	SUB1749622124811	NMDC20394360	NMDCN0008OAA	2138408	96.6038	265	265	Wenzhou shrew picornavirus 1	Picornaviridae	OQ716061	FALSE	FALSE	FALSE	FALSE	Suncus murinus			Hainan Suncus murinus picornavirus 1		K1f	/	265			Hainan Suncus murinus picornavirus 1 K1f/265
Hainan Suncus murinus picornaviridae K1f/266	K1f	Dongfang	Gut	Spring	SUB1749622124811	NMDC20394360	NMDCN0008OAB	2128905	74.0458	131	266	Picornaviridae sp.	Picornaviridae	OR867496	FALSE	FALSE	FALSE	FALSE	Pipistrellus pipistrellus			Hainan Suncus murinus picornaviridae		K1f	/	266			Hainan Suncus murinus picornaviridae K1f/266
Hainan Suncus murinus riboviria K1f/280	K1f	Dongfang	Gut	Spring	SUB1749622124811	NMDC20394360	NMDCN0008OAC	2017490	68.9394	264	280	Riboviria sp.	Riboviria	OQ423600	FALSE	FALSE	FALSE	FALSE	bird			Hainan Suncus murinus riboviria		K1f	/	280			Hainan Suncus murinus riboviria K1f/280
Hainan Suncus murinus arterivirus 2 K1f/314	K1f	Dongfang	Gut	Spring	SUB1749622124811	NMDC20394360	NMDCN0008OAD	1779783	88.535	314	314	Jingmen shrew arterivirus 2	Arteriviridae	OQ716013	FALSE	FALSE	FALSE	FALSE	Suncus murinus			Hainan Suncus murinus arterivirus 2		K1f	/	314			Hainan Suncus murinus arterivirus 2 K1f/314
Hainan Suncus murinus mischivirus E K1f/348	K1f	Dongfang	Gut	Spring	SUB1749622124811	NMDC20394360	NMDCN0008OAE	1581490	91.092	348	348	Mischivirus E	Picornaviridae	OQ716013	FALSE	FALSE	FALSE	FALSE	Suncus murinus			Hainan Suncus murinus mischivirus E		K1f	/	348			Hainan Suncus murinus mischivirus E K1f/348
Hainan Suncus murinus mischivirus E K1f/380	K1f	Dongfang	Gut	Spring	SUB1749622124811	NMDC20394360	NMDCN0008OAF	1422154	93.1579	380	380	Mischivirus E	Picornaviridae	OQ716013	FALSE	FALSE	FALSE	FALSE	Suncus murinus			Hainan Suncus murinus mischivirus E		K1f	/	380			Hainan Suncus murinus mischivirus E K1f/380
Hainan Suncus murinus picornavirus 1 K1f/532	K1f	Dongfang	Gut	Spring	SUB1749622124811	NMDC20394360	NMDCN0008OAG	899488	96.6165	532	532	Wenzhou shrew picornavirus 1	Picornaviridae	OQ716060	FALSE	FALSE	FALSE	FALSE	Suncus murinus			Hainan Suncus murinus picornavirus 1		K1f	/	532			Hainan Suncus murinus picornavirus 1 K1f/532
Hainan Suncus murinus picornavirus K1f/705	K1f	Dongfang	Gut	Spring	SUB1749622124811	NMDC20394360	NMDCN0008OAH	564513	85.3901	705	705	Suncus murinus picornavirus	Picornaviridae	NC_076199	FALSE	FALSE	FALSE	FALSE	Suncus murinus			Hainan Suncus murinus picornavirus		K1f	/	705			Hainan Suncus murinus picornavirus K1f/705
Hainan Suncus murinus pestivirus 1 K1f/774	K1f	Dongfang	Gut	Spring	SUB1749622124811	NMDC20394360	NMDCN0008OAI	473802	80	55	774	Pangolin pestivirus 1	Flaviviridae	OM480525	FALSE	FALSE	FALSE	FALSE	Chinese pangolin			Hainan Suncus murinus pestivirus 1		K1f	/	774			Hainan Suncus murinus pestivirus 1 K1f/774
Hainan Suncus murinus hepacivirus 1 K1f/830	K1f	Dongfang	Gut	Spring	SUB1749622124811	NMDC20394360	NMDCN0008OAJ	413315	85.0422	829	830	Wenzhou Apodemus agrarius hepacivirus 1	Flaviviridae	NC_076199	FALSE	FALSE	FALSE	FALSE	Suncus murinus			Hainan Suncus murinus hepacivirus 1		K1f	/	830			Hainan Suncus murinus hepacivirus 1 K1f/830
Hainan Suncus murinus mischivirus E K1f/872	K1f	Dongfang	Gut	Spring	SUB1749622124811	NMDC20394360	NMDCN0008OAK	370689	84.1743	872	872	Mischivirus E	Picornaviridae	OQ716012	FALSE	FALSE	FALSE	FALSE	Suncus murinus			Hainan Suncus murinus mischivirus E		K1f	/	872			Hainan Suncus murinus mischivirus E K1f/872
Hainan Suncus murinus picorna-like virus 1 K1f/989	K1f	Dongfang	Gut	Spring	SUB1749622124811	NMDC20394360	NMDCN0008OAL	274084	71.6113	391	989	Wenzhou shrew picorna-like virus 1	Picornaviridae	OQ716130	FALSE	FALSE	FALSE	FALSE	Suncus murinus			Hainan Suncus murinus picorna-like virus 1		K1f	/	989			Hainan Suncus murinus picorna-like virus 1 K1f/989
Hainan Suncus murinus picorna-like virus 1 K1f/1162	K1f	Dongfang	Gut	Spring	SUB1749622124811	NMDC20394360	NMDCN0008OAM	178701	71.1905	420	1162	Wenzhou shrew picorna-like virus 1	Picornaviridae	OQ716128	FALSE	FALSE	FALSE	FALSE	Chodsigoa smithii			Hainan Suncus murinus picorna-like virus 1		K1f	/	1162			Hainan Suncus murinus picorna-like virus 1 K1f/1162
Hainan Suncus murinus picorna-like virus 2 K1f/2671	K1f	Dongfang	Gut	Spring	SUB1749622124811	NMDC20394360	NMDCN0008OAN	10353	73.7226	685	2671	Wenzhou shrew picorna-like virus 2	Picornaviridae	OQ716134	FALSE	FALSE	FALSE	FALSE	Suncus murinus			Hainan Suncus murinus picorna-like virus 2		K1f	/	2671			Hainan Suncus murinus picorna-like virus 2 K1f/2671
Hainan Suncus murinus ribovirus 1 K1f/2889	K1f	Dongfang	Gut	Spring	SUB1749622124811	NMDC20394360	NMDCN0008OAO	7656	89.2308	455	2889	Wenzhou shrew ribovirus 1	Riboviria	OQ802778	FALSE	FALSE	FALSE	FALSE	Suncus murinus			Hainan Suncus murinus ribovirus 1		K1f	/	2889			Hainan Suncus murinus ribovirus 1 K1f/2889
Hainan Suncus murinus ribovirus 1 K1f/2983	K1f	Dongfang	Gut	Spring	SUB1749622124811	NMDC20394360	NMDCN0008OAP	6755	89.6703	455	2983	Wenzhou shrew ribovirus 1	Riboviria	OQ802778	FALSE	FALSE	FALSE	FALSE	Suncus murinus			Hainan Suncus murinus ribovirus 1		K1f	/	2983			Hainan Suncus murinus ribovirus 1 K1f/2983
Hainan Suncus murinus hepacivirus 1 K1f/3697	K1f	Dongfang	Gut	Spring	SUB1749622124811	NMDC20394360	NMDCN0008OAQ	2865	92.4802	2899	3697	Wenzhou Apodemus agrarius hepacivirus 1	Flaviviridae	OQ716012	FALSE	FALSE	FALSE	FALSE	Suncus murinus			Hainan Suncus murinus hepacivirus 1		K1f	/	3697			Hainan Suncus murinus hepacivirus 1 K1f/3697
Hainan Suncus murinus mischivirus E K1f/5444	K1f	Dongfang	Gut	Spring	SUB1749622124811	NMDC20394360	NMDCN0008OAR	531	85.7668	5445	5444	Mischivirus E	Picornaviridae	OQ716012	FALSE	FALSE	FALSE	FALSE	Suncus murinus			Hainan Suncus murinus mischivirus E		K1f	/	5444			Hainan Suncus murinus mischivirus E K1f/5444
Hainan Suncus murinus picorna-like virus 3 K1f/6188	K1f	Dongfang	Gut	Spring	SUB1749622124811	NMDC20394360	NMDCN0008OAS	326	69.6037	2372	6188	Wenzhou shrew picorna-like virus 3	Picornaviridae	OQ716136	TRUE	TRUE	TRUE	FALSE	Suncus murinus			Hainan Suncus murinus picorna-like virus 3		K1f	/	6188			Hainan Suncus murinus picorna-like virus 3 K1f/6188
Hainan Suncus murinus arivirus 2 K1f/10524	K1f	Dongfang	Gut	Spring	SUB1749622124811	NMDC20394360	NMDCN0008OAT	31	72.8429	1101	10524	Arivirus 2	Picornaviridae	KJ420970	TRUE	TRUE	TRUE	FALSE				Hainan Suncus murinus arivirus 2		K1f	/	10524			Hainan Suncus murinus arivirus 2 K1f/10524
Hainan Suncus murinus riboviria K1f/1910	K1f	Dongfang	Gut	Spring	SUB1749622124811	NMDC20394360	NMDCN0008OAU	36885	75.9704	541	1910	Riboviria sp.	Riboviria	OR870398	FALSE	FALSE	FALSE	FALSE	Scotophilus kuhlii			Hainan Suncus murinus riboviria		K1f	/	1910			Hainan Suncus murinus riboviria K1f/1910
Hainan Suncus murinus hepacivirus 1 K1p/10323	K1p	Dongfang	Spleen	Spring	SUB1749622124811	NMDC20394383	NMDCN0008OAV	19	83.4092	10319	10323	Wenzhou Apodemus agrarius hepacivirus 1	Flaviviridae	MT210605	TRUE	TRUE	TRUE	FALSE	Apodemus agrarius			Hainan Suncus murinus hepacivirus 1		K1p	/	10323			Hainan Suncus murinus hepacivirus 1 K1p/10323
Hainan Suncus murinus arterivirus K1p/3078	K1p	Dongfang	Spleen	Spring	SUB1749622124811	NMDC20394383	NMDCN0008OB0	3709	64.7978	1088	3078	Jingmen shrew arterivirus 1	Arteriviridae	OQ715736	FALSE	TRUE	TRUE	TRUE	Crocidura shantungensis			Hainan Suncus murinus arterivirus		K1p	/	3078			Hainan Suncus murinus arterivirus K1p/3078
Hainan Suncus murinus olivier virus 1 K1p/2606	K1p	Dongfang	Spleen	Spring	SUB1749622124811	NMDC20394383	NMDCN0008OB1	6702	63.9951	811	2606	Olivier's shrew virus 1	Arteriviridae	MF324848	FALSE	FALSE	FALSE	FALSE	Crocidura olivieri guineensis			Hainan Suncus murinus olivier virus 1		K1p	/	2606			Hainan Suncus murinus olivier virus 1 K1p/2606
Hainan Suncus murinus olivier virus 3 K1p/2387	K1p	Dongfang	Spleen	Spring	SUB1749622124811	NMDC20394383	NMDCN0008OB2	9042	67.9916	478	2387	Olivier's shrew virus 3	Arteriviridae	MG264317	FALSE	FALSE	FALSE	FALSE	Crocidura olivieri guineensis			Hainan Suncus murinus olivier virus 3		K1p	/	2387			Hainan Suncus murinus olivier virus 3 K1p/2387
Hainan Suncus murinus picornavirus 1 K1p/345	K1p	Dongfang	Spleen	Spring	SUB1749622124811	NMDC20394383	NMDCN0008OB3	1093743	97.3913	345	345	Wenzhou shrew picornavirus 1	Picornaviridae	OQ716060	FALSE	FALSE	FALSE	FALSE	Suncus murinus			Hainan Suncus murinus picornavirus 1		K1p	/	345			Hainan Suncus murinus picornavirus 1 K1p/345
Hainan Suncus murinus henipavirus 1 K1p/336	K1p	Dongfang	Spleen	Spring	SUB1749622124811	NMDC20394383	NMDCN0008OB4	1133547	96.4286	336	336	Wenzhou Apodemus agrarius henipavirus 1	Paramyxoviridae	MZ328275	FALSE	FALSE	FALSE	FALSE	Apodemus agrarius			Hainan Suncus murinus henipavirus 1		K1p	/	336			Hainan Suncus murinus henipavirus 1 K1p/336
Hainan Suncus murinus arterivirus 2 K1p/900	K1p	Dongfang	Spleen	Spring	SUB1749622124811	NMDC20394383	NMDCN0008OB5	165774	67.0534	862	900	Jingmen shrew arterivirus 2	Arteriviridae	OQ715737	FALSE	FALSE	FALSE	FALSE	Crocidura shantungensis			Hainan Suncus murinus arterivirus 2		K1p	/	900			Hainan Suncus murinus arterivirus 2 K1p/900
Hainan Suncus murinus picornavirus 1 K1p/653	K1p	Dongfang	Spleen	Spring	SUB1749622124811	NMDC20394383	NMDCN0008OB6	342361	94.9464	653	653	Wenzhou shrew picornavirus 1	Picornaviridae	OQ716060	FALSE	FALSE	FALSE	FALSE	Suncus murinus			Hainan Suncus murinus picornavirus 1		K1p	/	653			Hainan Suncus murinus picornavirus 1 K1p/653
Hainan Suncus murinus picornavirus 1 K1p/540	K1p	Dongfang	Spleen	Spring	SUB1749622124811	NMDC20394383	NMDCN0008OB7	503435	95.9259	540	540	Wenzhou shrew picornavirus 1	Picornaviridae	OQ716060	FALSE	FALSE	FALSE	FALSE	Suncus murinus			Hainan Suncus murinus picornavirus 1		K1p	/	540			Hainan Suncus murinus picornavirus 1 K1p/540
Hainan Suncus murinus astrovirus K1p/536	K1p	Dongfang	Spleen	Spring	SUB1749622124811	NMDC20394383	NMDCN0008OB8	511279	98.9011	91	536	Chicken astrovirus	Astroviridae	OR545548	FALSE	FALSE	FALSE	FALSE	chicken			Hainan Suncus murinus astrovirus		K1p	/	536			Hainan Suncus murinus astrovirus K1p/536
Hainan Suncus murinus picornavirus 1 K1p/508	K1p	Dongfang	Spleen	Spring	SUB1749622124811	NMDC20394383	NMDCN0008OB9	567068	96.4497	507	508	Wenzhou shrew picornavirus 1	Picornaviridae	OQ716060	FALSE	FALSE	FALSE	FALSE	Suncus murinus			Hainan Suncus murinus picornavirus 1		K1p	/	508			Hainan Suncus murinus picornavirus 1 K1p/508
Hainan Suncus murinus riboviria K1p/1319	K1p	Dongfang	Spleen	Spring	SUB1749622124811	NMDC20394383	NMDCN0008OBA	58743	79.7619	84	1319	Riboviria sp.	Riboviria	OR869642	FALSE	FALSE	FALSE	FALSE	Rhinolophus sp.			Hainan Suncus murinus riboviria		K1p	/	1319			Hainan Suncus murinus riboviria K1p/1319
Hainan Suncus murinus hepacivirus 1 K1p/465	K1p	Dongfang	Spleen	Spring	SUB1749622124811	NMDC20394383	NMDCN0008OBB	670265	83.731	461	465	Wenzhou Suncus murinus hepacivirus 1	Flaviviridae	MT210609	FALSE	FALSE	FALSE	FALSE	Suncus murinus			Hainan Suncus murinus hepacivirus 1		K1p	/	465			Hainan Suncus murinus hepacivirus 1 K1p/465
Hainan Suncus murinus pegivirus K1p/451	K1p	Dongfang	Spleen	Spring	SUB1749622124811	NMDC20394383	NMDCN0008OBC	706310	67.8322	143	451	Tree shrew pegivirus	Flaviviridae	MF324849	FALSE	FALSE	FALSE	FALSE	Crocidura olivieri guineensis			Hainan Suncus murinus pegivirus		K1p	/	451			Hainan Suncus murinus pegivirus K1p/451
Hainan Suncus murinus hepacivirus 1 K1p/428	K1p	Dongfang	Spleen	Spring	SUB1749622124811	NMDC20394383	NMDCN0008OBD	776493	80	405	428	Wenzhou shrew hepacivirus 1	Flaviviridae	OQ715395	FALSE	FALSE	FALSE	FALSE	Suncus murinus			Hainan Suncus murinus hepacivirus 1		K1p	/	428			Hainan Suncus murinus hepacivirus 1 K1p/428
Hainan Suncus murinus henipavirus 1 K1p/385	K1p	Dongfang	Spleen	Spring	SUB1749622124811	NMDC20394383	NMDCN0008OBE	927263	92.987	385	385	Wenzhou shrew henipavirus 1	Paramyxoviridae	OQ715594	FALSE	FALSE	FALSE	FALSE	Suncus murinus			Hainan Suncus murinus henipavirus 1		K1p	/	385			Hainan Suncus murinus henipavirus 1 K1p/385
Hainan Suncus murinus hepacivirus 1 K1p/378	K1p	Dongfang	Spleen	Spring	SUB1749622124811	NMDC20394383	NMDCN0008OBF	952582	85.1459	377	378	Wenzhou shrew hepacivirus 1	Flaviviridae	OQ715394	FALSE	FALSE	FALSE	FALSE	Rattus norvegicus			Hainan Suncus murinus hepacivirus 1		K1p	/	378			Hainan Suncus murinus hepacivirus 1 K1p/378
Hainan Suncus murinus picornavirus 1 K2f/2168	K2f	Dongfang	Gut	Spring	SUB1749622124811	NMDC20394361	NMDCN0008OBG	23379	96.6328	2168	2168	Wenzhou shrew picornavirus 1	Picornaviridae	OQ716060	FALSE	FALSE	FALSE	FALSE	Suncus murinus			Hainan Suncus murinus picornavirus 1		K2f	/	2168			Hainan Suncus murinus picornavirus 1 K2f/2168
Hainan Suncus murinus picorna-like virus 1 K2f/2172	K2f	Dongfang	Gut	Spring	SUB1749622124811	NMDC20394361	NMDCN0008OBH	23191	88.7448	2159	2172	Wenzhou shrew picorna-like virus 1	Picornaviridae	OQ716129	FALSE	FALSE	FALSE	FALSE	Crocidura attenuata			Hainan Suncus murinus picorna-like virus 1		K2f	/	2172			Hainan Suncus murinus picorna-like virus 1 K2f/2172
Hainan Suncus murinus hepeviridae K2f/2435	K2f	Dongfang	Gut	Spring	SUB1749622124811	NMDC20394361	NMDCN0008OBI	15586	91.9474	2434	2435	Paslahepevirus balayani	Hepeviridae	LC549184	FALSE	FALSE	FALSE	FALSE	Rattus norvegicus			Hainan Suncus murinus hepeviridae		K2f	/	2435			Hainan Suncus murinus hepeviridae K2f/2435
Hainan Suncus murinus rhabdoviridae K2f/2487	K2f	Dongfang	Gut	Spring	SUB1749622124811	NMDC20394361	NMDCN0008OBJ	14491	68.2271	1004	2487	Jingmen bat rhabdovirus 2	Rhabdoviridae	OQ715693	FALSE	FALSE	FALSE	FALSE	Myotis chinensis			Hainan Suncus murinus rhabdoviridae		K2f	/	2487			Hainan Suncus murinus rhabdoviridae K2f/2487
Hainan Suncus murinus hunnivirus A K2f/2554	K2f	Dongfang	Gut	Spring	SUB1749622124811	NMDC20394361	NMDCN0008OBK	13193	95.2381	2100	2554	Hunnivirus A	Picornaviridae	OQ715980	FALSE	FALSE	FALSE	FALSE	Rattus tanezumi			Hainan Suncus murinus hunnivirus A		K2f	/	2554			Hainan Suncus murinus hunnivirus A K2f/2554
Hainan Suncus murinus riboviria K2f/2656	K2f	Dongfang	Gut	Spring	SUB1749622124811	NMDC20394361	NMDCN0008OBL	11529	73.5456	911	2656	Riboviria sp.	Riboviria	BK062769	FALSE	FALSE	FALSE	FALSE				Hainan Suncus murinus riboviria		K2f	/	2656			Hainan Suncus murinus riboviria K2f/2656
Hainan Suncus murinus enterovirus E K2f/2790	K2f	Dongfang	Gut	Spring	SUB1749622124811	NMDC20394361	NMDCN0008OBM	9674	69.4313	422	2790	Enterovirus E	Picornaviridae	AB937991	FALSE	FALSE	FALSE	FALSE	Crocidura hirta			Hainan Suncus murinus enterovirus E		K2f	/	2790			Hainan Suncus murinus enterovirus E K2f/2790
Hainan Suncus murinus picorna-like virus 1 K2f/2802	K2f	Dongfang	Gut	Spring	SUB1749622124811	NMDC20394361	NMDCN0008OBN	9519	73.0426	1009	2802	Wenzhou shrew picorna-like virus 1	Picornaviridae	OQ716130	FALSE	FALSE	FALSE	FALSE	Suncus murinus			Hainan Suncus murinus picorna-like virus 1		K2f	/	2802			Hainan Suncus murinus picorna-like virus 1 K2f/2802
Hainan Suncus murinus picobirnaviridae K2f/2960	K2f	Dongfang	Gut	Spring	SUB1749622124811	NMDC20394361	NMDCN0008OBO	7747	89.7158	2956	2960	Picobirnaviridae sp.	Picobirnaviridae	OQ716134	FALSE	FALSE	FALSE	FALSE	Suncus murinus			Hainan Suncus murinus picobirnaviridae		K2f	/	2960			Hainan Suncus murinus picobirnaviridae K2f/2960
Hainan Suncus murinus picorna-like virus 1 K2f/3188	K2f	Dongfang	Gut	Spring	SUB1749622124811	NMDC20394361	NMDCN0008OBP	5953	79.7942	3207	3188	Wenzhou shrew picorna-like virus 1	Picornaviridae	MN116648	FALSE	FALSE	FALSE	FALSE	Rattus norvegicus (Norway rat)			Hainan Suncus murinus picorna-like virus 1		K2f	/	3188			Hainan Suncus murinus picorna-like virus 1 K2f/3188
Hainan Suncus murinus picorna-like virus 1 K2f/3282	K2f	Dongfang	Gut	Spring	SUB1749622124811	NMDC20394361	NMDCN0008OBQ	5351	77.546	3260	3282	Wenzhou shrew picorna-like virus 1	Picornaviridae	OQ716140	FALSE	FALSE	FALSE	FALSE	Suncus murinus			Hainan Suncus murinus picorna-like virus 1		K2f	/	3282			Hainan Suncus murinus picorna-like virus 1 K2f/3282
Hainan Suncus murinus picorna-like virus 6 K2f/3282	K2f	Dongfang	Gut	Spring	SUB1749622124811	NMDC20394361	NMDCN0008OBR	5353	77.3174	3258	3282	Wenzhou shrew picorna-like virus 6	Picornaviridae	OQ716140	FALSE	FALSE	FALSE	FALSE	Suncus murinus			Hainan Suncus murinus picorna-like virus 6		K2f	/	3282			Hainan Suncus murinus picorna-like virus 6 K2f/3282
Hainan Suncus murinus picorna-like virus 5 K2f/3711	K2f	Dongfang	Gut	Spring	SUB1749622124811	NMDC20394361	NMDCN0008OBS	3421	73.5515	1864	3711	Jingmen shrew picorna-like virus 5	Picornaviridae	OQ716103	FALSE	FALSE	FALSE	FALSE	Crocidura shantungensis			Hainan Suncus murinus picorna-like virus 5		K2f	/	3711			Hainan Suncus murinus picorna-like virus 5 K2f/3711
Hainan Suncus murinus rosavirus B K2f/4105	K2f	Dongfang	Gut	Spring	SUB1749622124811	NMDC20394361	NMDCN0008OBT	2364	87.7986	3893	4105	Rosavirus B	Picornaviridae	KX783422	FALSE	FALSE	FALSE	FALSE	Rattus norvegicus			Hainan Suncus murinus rosavirus B		K2f	/	4105			Hainan Suncus murinus rosavirus B K2f/4105
Hainan Suncus murinus picorna-like virus 2 K2f/4285	K2f	Dongfang	Gut	Spring	SUB1749622124811	NMDC20394361	NMDCN0008OBU	2010	70.2602	2152	4285	Wenzhou shrew picorna-like virus 2	Picornaviridae	OQ716134	FALSE	FALSE	FALSE	FALSE	Suncus murinus			Hainan Suncus murinus picorna-like virus 2		K2f	/	4285			Hainan Suncus murinus picorna-like virus 2 K2f/4285
Hainan Suncus murinus mischivirus E K2f/4403	K2f	Dongfang	Gut	Spring	SUB1749622124811	NMDC20394361	NMDCN0008OBV	1818	85.0784	4403	4403	Mischivirus E	Picornaviridae	OQ716012	FALSE	FALSE	FALSE	FALSE	Suncus murinus			Hainan Suncus murinus mischivirus E		K2f	/	4403			Hainan Suncus murinus mischivirus E K2f/4403
Hainan Suncus murinus cardiovirus C1 K2f/4485	K2f	Dongfang	Gut	Spring	SUB1749622124811	NMDC20394361	NMDCN0008OC0	1704	94.2143	4442	4485	cardiovirus C1	Picornaviridae	NC_038305	FALSE	FALSE	FALSE	FALSE	Rattus norvegicus			Hainan Suncus murinus cardiovirus C1		K2f	/	4485			Hainan Suncus murinus cardiovirus C1 K2f/4485
Hainan Suncus murinus rosavirus B K2f/4547	K2f	Dongfang	Gut	Spring	SUB1749622124811	NMDC20394361	NMDCN0008OC1	1617	91.1287	4554	4547	Rosavirus B	Picornaviridae	MN116648	FALSE	FALSE	FALSE	FALSE	Rattus norvegicus (Norway rat)			Hainan Suncus murinus rosavirus B		K2f	/	4547			Hainan Suncus murinus rosavirus B K2f/4547
Hainan Suncus murinus picorna-like virus 1 K2f/4588	K2f	Dongfang	Gut	Spring	SUB1749622124811	NMDC20394361	NMDCN0008OC2	1560	66.342	924	4588	Jingmen bat picorna-like virus 1	Picornaviridae	OQ716071	FALSE	FALSE	FALSE	FALSE	Myotis chinensis			Hainan Suncus murinus picorna-like virus 1		K2f	/	4588			Hainan Suncus murinus picorna-like virus 1 K2f/4588
Hainan Suncus murinus rosavirus B1 K2f/4793	K2f	Dongfang	Gut	Spring	SUB1749622124811	NMDC20394361	NMDCN0008OC3	1307	91.6615	4797	4793	rosavirus B1	Picornaviridae	KX783423	FALSE	FALSE	FALSE	FALSE	Rattus norvegicus			Hainan Suncus murinus rosavirus B1		K2f	/	4793			Hainan Suncus murinus rosavirus B1 K2f/4793
Hainan Suncus murinus sediment noda-like virus 4 K2f/4912	K2f	Dongfang	Gut	Spring	SUB1749622124811	NMDC20394361	NMDCN0008OC4	1171	82.4561	57	4912	Beijing sediment noda-like virus 4	Nodaviridae	MW897072	FALSE	FALSE	FALSE	FALSE				Hainan Suncus murinus sediment noda-like virus 4		K2f	/	4912			Hainan Suncus murinus sediment noda-like virus 4 K2f/4912
Hainan Suncus murinus permutotetraviridae K2f/4926/1	K2f	Dongfang	Gut	Spring	SUB1749622124811	NMDC20394361	NMDCN0008OC5	1159	97.4359	936	4926	Permutotetraviridae sp.	Permutotetraviridae	OR867242	FALSE	FALSE	FALSE	FALSE	Hipposideros larvatus			Hainan Suncus murinus permutotetraviridae		K2f	/	4926	/	1	Hainan Suncus murinus permutotetraviridae K2f/4926/1
Hainan Suncus murinus riboviria K2f/4931	K2f	Dongfang	Gut	Spring	SUB1749622124811	NMDC20394361	NMDCN0008OC6	1155	63.545	3086	4931	Riboviria sp.	Riboviria	OR869336	FALSE	FALSE	FALSE	FALSE	Hipposideros armiger			Hainan Suncus murinus riboviria		K2f	/	4931			Hainan Suncus murinus riboviria K2f/4931
Hainan Suncus murinus hunnivirus A4 K2f/5332	K2f	Dongfang	Gut	Spring	SUB1749622124811	NMDC20394361	NMDCN0008OC7	849	85.6475	5344	5332	hunnivirus A4	Picornaviridae	NC_025675	FALSE	FALSE	FALSE	FALSE	Rattus norvegicus			Hainan Suncus murinus hunnivirus A4		K2f	/	5332			Hainan Suncus murinus hunnivirus A4 K2f/5332
Hainan Suncus murinus ribovirus 1 K2f/5355	K2f	Dongfang	Gut	Spring	SUB1749622124811	NMDC20394361	NMDCN0008OC8	830	86.6691	2783	5355	Wenzhou shrew ribovirus 1	Riboviria	OQ802778	FALSE	FALSE	FALSE	FALSE	Suncus murinus			Hainan Suncus murinus ribovirus 1		K2f	/	5355			Hainan Suncus murinus ribovirus 1 K2f/5355
Hainan Suncus murinus picorna-like virus 2 K2f/5377	K2f	Dongfang	Gut	Spring	SUB1749622124811	NMDC20394361	NMDCN0008OC9	819	88.8414	5377	5377	Wenzhou shrew picorna-like virus 2	Picornaviridae	OQ716134	FALSE	FALSE	FALSE	FALSE	Suncus murinus			Hainan Suncus murinus picorna-like virus 2		K2f	/	5377			Hainan Suncus murinus picorna-like virus 2 K2f/5377
Hainan Suncus murinus picorna-like virus 10 K2f/5526	K2f	Dongfang	Gut	Spring	SUB1749622124811	NMDC20394361	NMDCN0008OCA	728	65.1737	1295	5526	Jingmen bat picorna-like virus 10	Picornaviridae	OQ716086	FALSE	FALSE	FALSE	FALSE	Miniopterus schreibersii			Hainan Suncus murinus picorna-like virus 10		K2f	/	5526			Hainan Suncus murinus picorna-like virus 10 K2f/5526
Hainan Suncus murinus picorna-like virus 1 K2f/5822	K2f	Dongfang	Gut	Spring	SUB1749622124811	NMDC20394361	NMDCN0008OCB	610	72.6804	582	5822	Jingmen bat picorna-like virus 1	Picornaviridae	OQ716071	FALSE	FALSE	FALSE	FALSE	Myotis chinensis			Hainan Suncus murinus picorna-like virus 1		K2f	/	5822			Hainan Suncus murinus picorna-like virus 1 K2f/5822
Hainan Suncus murinus picorna-like virus 1 K2f/5824	K2f	Dongfang	Gut	Spring	SUB1749622124811	NMDC20394361	NMDCN0008OCC	607	89.7702	5787	5824	Wenzhou shrew picorna-like virus 1	Picornaviridae	NC_076199	FALSE	FALSE	FALSE	FALSE	Suncus murinus			Hainan Suncus murinus picorna-like virus 1		K2f	/	5824			Hainan Suncus murinus picorna-like virus 1 K2f/5824
Hainan Suncus murinus astrovirus K2f/6233	K2f	Dongfang	Gut	Spring	SUB1749622124811	NMDC20394361	NMDCN0008OCD	471	90.2936	6233	6233	Rodent astrovirus	Astroviridae	MT549858	TRUE	TRUE	TRUE	FALSE	Rattus norvegicus			Hainan Suncus murinus astrovirus		K2f	/	6233			Hainan Suncus murinus astrovirus K2f/6233
Hainan Suncus murinus rhabdoviridae K2f/6918	K2f	Dongfang	Gut	Spring	SUB1749622124811	NMDC20394361	NMDCN0008OCE	313	66.6667	582	6918	Bat associated rhabdovirus 7	Rhabdoviridae	OR951396	TRUE	TRUE	TRUE	TRUE	Myotis chinensis			Hainan Suncus murinus rhabdoviridae		K2f	/	6918			Hainan Suncus murinus rhabdoviridae K2f/6918
Hainan Suncus murinus astrovirus 2 K2f/6952	K2f	Dongfang	Gut	Spring	SUB1749622124811	NMDC20394361	NMDCN0008OCF	303	87.9041	6837	6952	Jingmen rodent astrovirus 2	Astroviridae	OQ802716	TRUE	TRUE	TRUE	FALSE	Rattus norvegicus			Hainan Suncus murinus astrovirus 2		K2f	/	6952			Hainan Suncus murinus astrovirus 2 K2f/6952
Hainan Suncus murinus picornaviridae K2f/7973	K2f	Dongfang	Gut	Spring	SUB1749622124811	NMDC20394361	NMDCN0008OCG	180	79.8475	918	7973	Picornaviridae sp.	Picornaviridae	OR867742	TRUE	TRUE	TRUE	FALSE	Vespertilio sinensis			Hainan Suncus murinus picornaviridae		K2f	/	7973			Hainan Suncus murinus picornaviridae K2f/7973
Hainan Suncus murinus calhevirus NYC-D3 K2f/8084	K2f	Dongfang	Gut	Spring	SUB1749622124811	NMDC20394361	NMDCN0008OCH	169	68.254	1071	8084	Calhevirus NYC-D3	Picornaviridae	KJ950908	TRUE	TRUE	TRUE	FALSE	Rattus norvegicus			Hainan Suncus murinus calhevirus NYC-D3		K2f	/	8084			Hainan Suncus murinus calhevirus NYC-D3 K2f/8084
Hainan Suncus murinus picorna-like virus 5 K2f/9922	K2f	Dongfang	Gut	Spring	SUB1749622124811	NMDC20394361	NMDCN0008OCI	75	86.2918	9425	9922	Wenzhou shrew picorna-like virus 5	Picornaviridae	OQ716138	TRUE	TRUE	TRUE	FALSE	Suncus murinus			Hainan Suncus murinus picorna-like virus 5		K2f	/	9922			Hainan Suncus murinus picorna-like virus 5 K2f/9922
Hainan Suncus murinus picorna-like virus 3 K2f/9942	K2f	Dongfang	Gut	Spring	SUB1749622124811	NMDC20394361	NMDCN0008OCJ	73	69.7534	2311	9942	Wenzhou shrew picorna-like virus 3	Picornaviridae	OQ716136	TRUE	TRUE	FALSE	FALSE	Suncus murinus			Hainan Suncus murinus picorna-like virus 3		K2f	/	9942			Hainan Suncus murinus picorna-like virus 3 K2f/9942
Hainan Suncus murinus calhevirus 1 K2f/10036	K2f	Dongfang	Gut	Spring	SUB1749622124811	NMDC20394361	NMDCN0008OCK	70	66.9876	1454	10036	Calhevirus 1	Picornaviridae	HM480374	TRUE	TRUE	TRUE	FALSE	Homo sapiens			Hainan Suncus murinus calhevirus 1		K2f	/	10036			Hainan Suncus murinus calhevirus 1 K2f/10036
Hainan Suncus murinus arivirus 1 K2f/10128	K2f	Dongfang	Gut	Spring	SUB1749622124811	NMDC20394361	NMDCN0008OCL	67	70.2372	1391	10128	Arivirus 1	Picornaviridae	KJ420969	TRUE	TRUE	TRUE	FALSE				Hainan Suncus murinus arivirus 1		K2f	/	10128			Hainan Suncus murinus arivirus 1 K2f/10128
Hainan Suncus murinus picornaviridae K2f/10335	K2f	Dongfang	Gut	Spring	SUB1749622124811	NMDC20394361	NMDCN0008OCM	58	79.2721	6127	10335	Wenzhou shrew picorna-like virus 1	Picornaviridae	OQ716129	TRUE	TRUE	TRUE	TRUE	Crocidura attenuata			Hainan Suncus murinus picornaviridae		K2f	/	10335			Hainan Suncus murinus picornaviridae K2f/10335
Hainan Suncus murinus arivirus 2 K2f/10932	K2f	Dongfang	Gut	Spring	SUB1749622124811	NMDC20394361	NMDCN0008OCN	37	71.6707	1239	10932	Arivirus 2	Picornaviridae	KJ420970	TRUE	TRUE	FALSE	FALSE				Hainan Suncus murinus arivirus 2		K2f	/	10932			Hainan Suncus murinus arivirus 2 K2f/10932
Hainan Suncus murinus paslahepevirus balayani K2f/1312	K2f	Dongfang	Gut	Spring	SUB1749622124811	NMDC20394361	NMDCN0008OCO	117281	91.4504	1310	1312	Paslahepevirus balayani	Hepeviridae	LC549184	FALSE	FALSE	FALSE	FALSE	Rattus norvegicus			Hainan Suncus murinus paslahepevirus balayani		K2f	/	1312			Hainan Suncus murinus paslahepevirus balayani K2f/1312
Hainan Suncus murinus picobirnavirus K2f/1225	K2f	Dongfang	Gut	Spring	SUB1749622124811	NMDC20394361	NMDCN0008OCP	143886	81.8255	1238	1225	Rat picobirnavirus	Picobirnaviridae	MH412924	FALSE	FALSE	FALSE	FALSE	Rattus sp.			Hainan Suncus murinus picobirnavirus		K2f	/	1225			Hainan Suncus murinus picobirnavirus K2f/1225
Hainan Suncus murinus permutotetraviridae K2f/2250	K2f	Dongfang	Gut	Spring	SUB1749622124811	NMDC20394361	NMDCN0008OCQ	20513	72.6918	769	2250	Permutotetraviridae sp.	Permutotetraviridae	OR867187	TRUE	TRUE	FALSE	FALSE	Rhinolophus sinicus			Hainan Suncus murinus permutotetraviridae		K2f	/	2250			Hainan Suncus murinus permutotetraviridae K2f/2250
Hainan Suncus murinus astrovirus K2f/2130	K2f	Dongfang	Gut	Spring	SUB1749622124811	NMDC20394361	NMDCN0008OCR	24941	87.641	2128	2130	Chicken astrovirus	Astroviridae	NC_003790	FALSE	FALSE	FALSE	FALSE				Hainan Suncus murinus astrovirus		K2f	/	2130			Hainan Suncus murinus astrovirus K2f/2130
Hainan Suncus murinus riboviria K2f/1997	K2f	Dongfang	Gut	Spring	SUB1749622124811	NMDC20394361	NMDCN0008OCS	30922	75.8993	556	1997	Riboviria sp.	Riboviria	OR870398	FALSE	FALSE	FALSE	FALSE	Scotophilus kuhlii			Hainan Suncus murinus riboviria		K2f	/	1997			Hainan Suncus murinus riboviria K2f/1997
Hainan Suncus murinus partitiviridae K2f/1818	K2f	Dongfang	Gut	Spring	SUB1749622124811	NMDC20394361	NMDCN0008OCT	42264	67.9639	1773	1818	Partitiviridae sp.	Partitiviridae	MW826420	TRUE	TRUE	FALSE	FALSE	rat			Hainan Suncus murinus partitiviridae		K2f	/	1818			Hainan Suncus murinus partitiviridae K2f/1818
Hainan Suncus murinus picobirnavirus K2f/1563	K2f	Dongfang	Gut	Spring	SUB1749622124811	NMDC20394361	NMDCN0008OCU	68615	66.6445	1505	1563	Marmot picobirnavirus	Picobirnaviridae	KY928722	FALSE	FALSE	FALSE	FALSE	Marmota himalayana			Hainan Suncus murinus picobirnavirus		K2f	/	1563			Hainan Suncus murinus picobirnavirus K2f/1563
Hainan Suncus murinus picorna-like virus 3 K2f/1475	K2f	Dongfang	Gut	Spring	SUB1749622124811	NMDC20394361	NMDCN0008OCV	82286	67.0139	1440	1475	Crocidura shantungensis picorna-like virus 3	Picornaviridae	PP272657	FALSE	FALSE	FALSE	FALSE	Crocidura shantungensis			Hainan Suncus murinus picorna-like virus 3		K2f	/	1475			Hainan Suncus murinus picorna-like virus 3 K2f/1475
Hainan Suncus murinus riboviria K2f/1433	K2f	Dongfang	Gut	Spring	SUB1749622124811	NMDC20394361	NMDCN0008OD0	89713	73.5409	771	1433	Riboviria sp.	Riboviria	OR870499	FALSE	FALSE	FALSE	FALSE	Vespertilio sinensis			Hainan Suncus murinus riboviria		K2f	/	1433			Hainan Suncus murinus riboviria K2f/1433
Hainan Suncus murinus picorna-like virus 3 K2f/1383	K2f	Dongfang	Gut	Spring	SUB1749622124811	NMDC20394361	NMDCN0008OD1	99701	71.6028	1148	1383	Wenzhou shrew picorna-like virus 3	Picornaviridae	OQ716136	FALSE	FALSE	FALSE	FALSE	Suncus murinus			Hainan Suncus murinus picorna-like virus 3		K2f	/	1383			Hainan Suncus murinus picorna-like virus 3 K2f/1383
Hainan Suncus murinus arterivirus 2 K2p/2491	K2p	Dongfang	Spleen	Spring	SUB1749622124811	NMDC20394384	NMDCN0008OD2	1221	67.364	956	2491	Jingmen shrew arterivirus 2	Arteriviridae	OQ715737	FALSE	FALSE	FALSE	FALSE	Crocidura shantungensis			Hainan Suncus murinus arterivirus 2		K2p	/	2491			Hainan Suncus murinus arterivirus 2 K2p/2491
Hainan Suncus murinus arterivirus 1 K2p/2414	K2p	Dongfang	Spleen	Spring	SUB1749622124811	NMDC20394384	NMDCN0008OD3	1366	64.6544	1143	2414	Jingmen shrew arterivirus 1	Arteriviridae	OQ715736	FALSE	FALSE	FALSE	FALSE	Crocidura shantungensis			Hainan Suncus murinus arterivirus 1		K2p	/	2414			Hainan Suncus murinus arterivirus 1 K2p/2414
Hainan Suncus murinus thottapalayam virus K2p/1262	K2p	Dongfang	Spleen	Spring	SUB1749622124811	NMDC20394384	NMDCN0008OD4	15226	94.0789	608	1262	Thottapalayam virus	Hantaviridae	KJ420574	FALSE	FALSE	FALSE	FALSE	Suncus murinus strain Yuhuan-Sm-1101			Hainan Suncus murinus thottapalayam virus		K2p	/	1262			Hainan Suncus murinus thottapalayam virus K2p/1262
Hainan Suncus murinus riboviria K2p/2313	K2p	Dongfang	Spleen	Spring	SUB1749622124811	NMDC20394384	NMDCN0008OD5	1639	80.9524	84	2313	Riboviria sp.	Riboviria	OR869642	FALSE	FALSE	FALSE	FALSE	Rhinolophus sp.			Hainan Suncus murinus riboviria		K2p	/	2313			Hainan Suncus murinus riboviria K2p/2313
Hainan Suncus murinus arterivirus K2p/4136	K2p	Dongfang	Spleen	Spring	SUB1749622124811	NMDC20394384	NMDCN0008OD6	168	66.0333	842	4136	Jingmen shrew arterivirus 2	Arteriviridae	OQ715737	FALSE	FALSE	FALSE	TRUE	Crocidura shantungensis			Hainan Suncus murinus arterivirus		K2p	/	4136			Hainan Suncus murinus arterivirus K2p/4136
Hainan Suncus murinus paslahepevirus balayani K2p/6960	K2p	Dongfang	Spleen	Spring	SUB1749622124811	NMDC20394384	NMDCN0008OD7	25	92.1619	6966	6960	Paslahepevirus balayani	Hepeviridae	LC549184	FALSE	FALSE	FALSE	FALSE	Rattus norvegicus			Hainan Suncus murinus paslahepevirus balayani		K2p	/	6960			Hainan Suncus murinus paslahepevirus balayani K2p/6960
Hainan Suncus murinus mammarenavirus wenzhouense K2p/6716	K2p	Dongfang	Spleen	Spring	SUB1749622124811	NMDC20394384	NMDCN0008OD8	30	92.9764	6706	6716	Mammarenavirus wenzhouense	Arenaviridae	NC_026019	TRUE	TRUE	TRUE	FALSE	Rattus norvegicus			Hainan Suncus murinus mammarenavirus wenzhouense		K2p	/	6716			Hainan Suncus murinus mammarenavirus wenzhouense K2p/6716
Hainan Suncus murinus mammarenavirus wenzhouense K2p/3336	K2p	Dongfang	Spleen	Spring	SUB1749622124811	NMDC20394384	NMDCN0008OD9	369	94.3116	3305	3336	Mammarenavirus wenzhouense	Arenaviridae	NC_026018	TRUE	TRUE	TRUE	FALSE	Rattus norvegicus			Hainan Suncus murinus mammarenavirus wenzhouense		K2p	/	3336			Hainan Suncus murinus mammarenavirus wenzhouense K2p/3336
Hainan Suncus murinus olivier virus 2 K2p/1696	K2p	Dongfang	Spleen	Spring	SUB1749622124811	NMDC20394384	NMDCN0008ODA	5097	76.6667	120	1696	Olivier's shrew virus 2	Arteriviridae	MF324849	FALSE	FALSE	FALSE	FALSE	Crocidura olivieri guineensis			Hainan Suncus murinus olivier virus 2		K2p	/	1696			Hainan Suncus murinus olivier virus 2 K2p/1696
Hainan Suncus murinus thottapalayam virus K2p/1696	K2p	Dongfang	Spleen	Spring	SUB1749622124811	NMDC20394384	NMDCN0008ODB	5099	93.1736	1377	1696	Thottapalayam virus	Hantaviridae	KJ420564	FALSE	FALSE	FALSE	FALSE	Suncus murinus strain Yuhuan-Sm-13			Hainan Suncus murinus thottapalayam virus		K2p	/	1696			Hainan Suncus murinus thottapalayam virus K2p/1696
Hainan Suncus murinus olivier virus 1 K2p/3050	K2p	Dongfang	Spleen	Spring	SUB1749622124811	NMDC20394384	NMDCN0008ODC	548	63.7485	811	3050	Olivier's shrew virus 1	Arteriviridae	MF324848	FALSE	FALSE	FALSE	FALSE	Crocidura olivieri guineensis			Hainan Suncus murinus olivier virus 1		K2p	/	3050			Hainan Suncus murinus olivier virus 1 K2p/3050
Hainan Suncus murinus thottapalayam virus K2p/849	K2p	Dongfang	Spleen	Spring	SUB1749622124811	NMDC20394384	NMDCN0008ODD	64541	95.0355	846	849	Thottapalayam virus	Hantaviridae	KJ420573	FALSE	FALSE	FALSE	FALSE	Suncus murinus strain Yuhuan-Sm-22			Hainan Suncus murinus thottapalayam virus		K2p	/	849			Hainan Suncus murinus thottapalayam virus K2p/849
Hainan Suncus murinus arterivirus K2p/1568	K2p	Dongfang	Spleen	Spring	SUB1749622124811	NMDC20394384	NMDCN0008ODE	6757	67.3307	1255	1568	Jingmen shrew arterivirus 2	Arteriviridae	OQ715737	FALSE	FALSE	FALSE	FALSE	Crocidura shantungensis			Hainan Suncus murinus arterivirus		K2p	/	1568			Hainan Suncus murinus arterivirus K2p/1568
Hainan Suncus murinus arterivirus 1 K2p/809	K2p	Dongfang	Spleen	Spring	SUB1749622124811	NMDC20394384	NMDCN0008ODF	76639	70.7965	226	809	Jingmen shrew arterivirus 1	Arteriviridae	OQ715736	FALSE	FALSE	FALSE	FALSE	Crocidura shantungensis			Hainan Suncus murinus arterivirus 1		K2p	/	809			Hainan Suncus murinus arterivirus 1 K2p/809
Hainan Suncus murinus olivier virus 3 K2p/2778	K2p	Dongfang	Spleen	Spring	SUB1749622124811	NMDC20394384	NMDCN0008ODG	767	66.8449	374	2778	Olivier's shrew virus 3	Arteriviridae	MG264317	FALSE	FALSE	FALSE	FALSE	Crocidura olivieri guineensis			Hainan Suncus murinus olivier virus 3		K2p	/	2778			Hainan Suncus murinus olivier virus 3 K2p/2778
Hainan Suncus murinus hepacivirus 1 K2p/10330	K2p	Dongfang	Spleen	Spring	SUB1749622124811	NMDC20394384	NMDCN0008ODH	8	83.1945	10324	10330	Wenzhou Apodemus agrarius hepacivirus 1	Flaviviridae	MT210605	TRUE	TRUE	FALSE	FALSE	Apodemus agrarius			Hainan Suncus murinus hepacivirus 1		K2p	/	10330			Hainan Suncus murinus hepacivirus 1 K2p/10330
Hainan Suncus murinus virus 3 K2p/265	K2p	Dongfang	Spleen	Spring	SUB1749622124811	NMDC20394384	NMDCN0008ODI	1597622	93.9163	263	265	Wenzhou virus 3	Arenaviridae	KM051420	FALSE	FALSE	FALSE	FALSE	Sorex araneus			Hainan Suncus murinus virus 3		K2p	/	265			Hainan Suncus murinus virus 3 K2p/265
Hainan Suncus murinus mammarenavirus wenzhouense K2p/243	K2p	Dongfang	Spleen	Spring	SUB1749622124811	NMDC20394384	NMDCN0008ODJ	1865767	94.6502	243	243	Mammarenavirus wenzhouense	Arenaviridae	MF595889	FALSE	FALSE	FALSE	FALSE	Rattus norvegicus			Hainan Suncus murinus mammarenavirus wenzhouense		K2p	/	243			Hainan Suncus murinus mammarenavirus wenzhouense K2p/243
Hainan Suncus murinus mammarenavirus 1 K2p/376	K2p	Dongfang	Spleen	Spring	SUB1749622124811	NMDC20394384	NMDCN0008ODK	760752	93.0851	376	376	Wenzhou Rattus losea mammarenavirus 1	Arenaviridae	OM030293	FALSE	FALSE	FALSE	FALSE	Rattus losea			Hainan Suncus murinus mammarenavirus 1		K2p	/	376			Hainan Suncus murinus mammarenavirus 1 K2p/376
Hainan Suncus murinus picornavirus 1 K3f/421	K3f	Wanning	Gut	Spring	SUB1749622124811	NMDC20394362	NMDCN0008ODL	1025484	94.2993	421	421	Wenzhou shrew picornavirus 1	Picornaviridae	OQ716060	FALSE	FALSE	FALSE	FALSE	Suncus murinus			Hainan Suncus murinus picornavirus 1		K3f	/	421			Hainan Suncus murinus picornavirus 1 K3f/421
Hainan Suncus murinus picornavirus 1 K3f/409	K3f	Wanning	Gut	Spring	SUB1749622124811	NMDC20394362	NMDCN0008ODM	1069653	87.5	64	409	Wenzhou shrew picornavirus 1	Picornaviridae	OQ716060	FALSE	FALSE	FALSE	FALSE	Suncus murinus			Hainan Suncus murinus picornavirus 1		K3f	/	409			Hainan Suncus murinus picornavirus 1 K3f/409
Hainan Suncus murinus paramyxovirus K3f/378	K3f	Wanning	Gut	Spring	SUB1749622124811	NMDC20394362	NMDCN0008ODN	1198023	67.313	361	378	Paramyxovirus sp.	Paramyxoviridae	OR799057	FALSE	FALSE	FALSE	FALSE	Hipposideros larvatus			Hainan Suncus murinus paramyxovirus		K3f	/	378			Hainan Suncus murinus paramyxovirus K3f/378
Hainan Suncus murinus picorna-like virus 1 K3f/4350	K3f	Wanning	Gut	Spring	SUB1749622124811	NMDC20394362	NMDCN0008ODO	1379	77.7038	4355	4350	Wenzhou shrew picorna-like virus 1	Picornaviridae	OQ716131	FALSE	FALSE	FALSE	FALSE	Suncus murinus			Hainan Suncus murinus picorna-like virus 1		K3f	/	4350			Hainan Suncus murinus picorna-like virus 1 K3f/4350
Hainan Suncus murinus astrovirus 1 K3f/340	K3f	Wanning	Gut	Spring	SUB1749622124811	NMDC20394362	NMDCN0008ODP	1382204	93.4911	338	340	Wenzhou rodent astrovirus 1	Astroviridae	OQ802754	FALSE	FALSE	FALSE	FALSE	Suncus murinus			Hainan Suncus murinus astrovirus 1		K3f	/	340			Hainan Suncus murinus astrovirus 1 K3f/340
Hainan Suncus murinus picornavirus 1 K3f/336	K3f	Wanning	Gut	Spring	SUB1749622124811	NMDC20394362	NMDCN0008ODQ	1404334	93.3934	333	336	Wenzhou shrew picornavirus 1	Picornaviridae	OQ716060	FALSE	FALSE	FALSE	FALSE	Suncus murinus			Hainan Suncus murinus picornavirus 1		K3f	/	336			Hainan Suncus murinus picornavirus 1 K3f/336
Hainan Suncus murinus ribovirus 1 K3f/334	K3f	Wanning	Gut	Spring	SUB1749622124811	NMDC20394362	NMDCN0008ODR	1413123	85.9649	228	334	Wenzhou shrew ribovirus 1	Riboviria	OQ802778	FALSE	FALSE	FALSE	FALSE	Suncus murinus			Hainan Suncus murinus ribovirus 1		K3f	/	334			Hainan Suncus murinus ribovirus 1 K3f/334
Hainan Suncus murinus picorna-like virus 1 K3f/315	K3f	Wanning	Gut	Spring	SUB1749622124811	NMDC20394362	NMDCN0008ODS	1520378	87.2611	314	315	Wenzhou shrew picorna-like virus 1	Picornaviridae	OQ716130	FALSE	FALSE	FALSE	FALSE	Suncus murinus			Hainan Suncus murinus picorna-like virus 1		K3f	/	315			Hainan Suncus murinus picorna-like virus 1 K3f/315
Hainan Suncus murinus picornavirus 1 K3f/311	K3f	Wanning	Gut	Spring	SUB1749622124811	NMDC20394362	NMDCN0008ODT	1542918	96.7846	311	311	Wenzhou shrew picornavirus 1	Picornaviridae	OQ716060	FALSE	FALSE	FALSE	FALSE	Suncus murinus			Hainan Suncus murinus picornavirus 1		K3f	/	311			Hainan Suncus murinus picornavirus 1 K3f/311
Hainan Suncus murinus thottapalayam virus K3f/305	K3f	Wanning	Gut	Spring	SUB1749622124811	NMDC20394362	NMDCN0008ODU	1571399	71.1268	142	305	Thottapalayam virus	Hantaviridae	OR869494	FALSE	FALSE	FALSE	FALSE	Hipposideros larvatus			Hainan Suncus murinus thottapalayam virus		K3f	/	305			Hainan Suncus murinus thottapalayam virus K3f/305
Hainan Suncus murinus riboviria K3f/4106	K3f	Wanning	Gut	Spring	SUB1749622124811	NMDC20394362	NMDCN0008ODV	1705	68.9	1000	4106	Riboviria sp.	Riboviria	OQ425203	FALSE	FALSE	FALSE	FALSE	bird			Hainan Suncus murinus riboviria		K3f	/	4106			Hainan Suncus murinus riboviria K3f/4106
Hainan Suncus murinus astrovirus 1 K3f/272	K3f	Wanning	Gut	Spring	SUB1749622124811	NMDC20394362	NMDCN0008OE0	1782894	94.4853	272	272	Wenzhou rodent astrovirus 1	Astroviridae	OQ802754	FALSE	FALSE	FALSE	FALSE	Suncus murinus			Hainan Suncus murinus astrovirus 1		K3f	/	272			Hainan Suncus murinus astrovirus 1 K3f/272
Hainan Suncus murinus picornavirus 1 K3f/256	K3f	Wanning	Gut	Spring	SUB1749622124811	NMDC20394362	NMDCN0008OE1	1892636	97.6562	256	256	Wenzhou shrew picornavirus 1	Picornaviridae	OQ716060	FALSE	FALSE	FALSE	FALSE	Suncus murinus			Hainan Suncus murinus picornavirus 1		K3f	/	256			Hainan Suncus murinus picornavirus 1 K3f/256
Hainan Suncus murinus calhevirus NYC-D3 K3f/248	K3f	Wanning	Gut	Spring	SUB1749622124811	NMDC20394362	NMDCN0008OE2	1955695	74.5342	161	248	Calhevirus NYC-D3	Picornaviridae	KJ950908	FALSE	FALSE	FALSE	FALSE	Rattus norvegicus			Hainan Suncus murinus calhevirus NYC-D3		K3f	/	248			Hainan Suncus murinus calhevirus NYC-D3 K3f/248
Hainan Suncus murinus picornavirus 1 K3f/239	K3f	Wanning	Gut	Spring	SUB1749622124811	NMDC20394362	NMDCN0008OE3	2037652	84.0336	238	239	Wenzhou shrew picornavirus 1	Picornaviridae	OQ716060	FALSE	FALSE	FALSE	FALSE	Suncus murinus			Hainan Suncus murinus picornavirus 1		K3f	/	239			Hainan Suncus murinus picornavirus 1 K3f/239
Hainan Suncus murinus picorna-like virus 2 K3f/238	K3f	Wanning	Gut	Spring	SUB1749622124811	NMDC20394362	NMDCN0008OE4	2048601	69.7674	215	238	Crocidura lasiura picorna-like virus 2	Picornaviridae	PP272552	FALSE	FALSE	FALSE	FALSE	Crocidura lasiura			Hainan Suncus murinus picorna-like virus 2		K3f	/	238			Hainan Suncus murinus picorna-like virus 2 K3f/238
Hainan Suncus murinus paramyxovirus K3f/236	K3f	Wanning	Gut	Spring	SUB1749622124811	NMDC20394362	NMDCN0008OE5	2066300	75.1092	229	236	Paramyxovirus sp.	Paramyxoviridae	OR799057	FALSE	FALSE	FALSE	FALSE	Hipposideros larvatus			Hainan Suncus murinus paramyxovirus		K3f	/	236			Hainan Suncus murinus paramyxovirus K3f/236
Hainan Suncus murinus riboviria K3f/236	K3f	Wanning	Gut	Spring	SUB1749622124811	NMDC20394362	NMDCN0008OE6	2067765	96.1864	236	236	Riboviria sp.	Riboviria	OQ802754	FALSE	FALSE	FALSE	FALSE	Suncus murinus			Hainan Suncus murinus riboviria		K3f	/	236			Hainan Suncus murinus riboviria K3f/236
Hainan Suncus murinus picorna-like virus 1 K3f/3783	K3f	Wanning	Gut	Spring	SUB1749622124811	NMDC20394362	NMDCN0008OE7	2317	75.7856	3787	3783	Wenzhou shrew picorna-like virus 1	Picornaviridae	OQ716131	FALSE	FALSE	FALSE	FALSE	Suncus murinus			Hainan Suncus murinus picorna-like virus 1		K3f	/	3783			Hainan Suncus murinus picorna-like virus 1 K3f/3783
Hainan Suncus murinus ribovirus 1 K3f/868	K3f	Wanning	Gut	Spring	SUB1749622124811	NMDC20394362	NMDCN0008OE8	274346	88.0074	542	868	Wenzhou shrew ribovirus 1	Riboviria	OQ802778	FALSE	FALSE	FALSE	FALSE	Suncus murinus			Hainan Suncus murinus ribovirus 1		K3f	/	868			Hainan Suncus murinus ribovirus 1 K3f/868
Hainan Suncus murinus paramyxovirus K3f/838	K3f	Wanning	Gut	Spring	SUB1749622124811	NMDC20394362	NMDCN0008OE9	298256	70.7627	708	838	Paramyxovirus sp.	Paramyxoviridae	OR799057	FALSE	FALSE	FALSE	FALSE	Hipposideros larvatus			Hainan Suncus murinus paramyxovirus		K3f	/	838			Hainan Suncus murinus paramyxovirus K3f/838
Hainan Suncus murinus picorna-like virus 1 K3f/808	K3f	Wanning	Gut	Spring	SUB1749622124811	NMDC20394362	NMDCN0008OEA	321989	86.3354	805	808	Wenzhou shrew picorna-like virus 1	Picornaviridae	OQ716129	FALSE	FALSE	FALSE	FALSE	Crocidura attenuata			Hainan Suncus murinus picorna-like virus 1		K3f	/	808			Hainan Suncus murinus picorna-like virus 1 K3f/808
Hainan Suncus murinus ribovirus 2 K3f/1822	K3f	Wanning	Gut	Spring	SUB1749622124811	NMDC20394362	NMDCN0008OEB	32663	68.1373	612	1822	Wenzhou bat ribovirus 2	Riboviria	OQ802774	FALSE	FALSE	FALSE	FALSE	Pipistrellus abramus			Hainan Suncus murinus ribovirus 2		K3f	/	1822			Hainan Suncus murinus ribovirus 2 K3f/1822
Hainan Suncus murinus ribovirus 1 K3f/3451	K3f	Wanning	Gut	Spring	SUB1749622124811	NMDC20394362	NMDCN0008OEC	3349	87.9327	1011	3451	Wenzhou shrew ribovirus 1	Riboviria	OQ802778	FALSE	FALSE	FALSE	FALSE	Suncus murinus			Hainan Suncus murinus ribovirus 1		K3f	/	3451			Hainan Suncus murinus ribovirus 1 K3f/3451
Hainan Suncus murinus picorna-like virus 1 K3f/6119	K3f	Wanning	Gut	Spring	SUB1749622124811	NMDC20394362	NMDCN0008OED	360	86.5255	4297	6119	Wenzhou shrew picorna-like virus 1	Picornaviridae	OQ716130	TRUE	TRUE	FALSE	FALSE	Suncus murinus			Hainan Suncus murinus picorna-like virus 1		K3f	/	6119			Hainan Suncus murinus picorna-like virus 1 K3f/6119
Hainan Suncus murinus picorna-like virus 3 K3f/5877	K3f	Wanning	Gut	Spring	SUB1749622124811	NMDC20394362	NMDCN0008OEE	433	69.7577	2394	5877	Wenzhou shrew picorna-like virus 3	Picornaviridae	OQ716136	FALSE	FALSE	FALSE	FALSE	Suncus murinus			Hainan Suncus murinus picorna-like virus 3		K3f	/	5877			Hainan Suncus murinus picorna-like virus 3 K3f/5877
Hainan Suncus murinus picornavirus 1 K3f/588	K3f	Wanning	Gut	Spring	SUB1749622124811	NMDC20394362	NMDCN0008OEF	598521	90.4762	588	588	Wenzhou shrew picornavirus 1	Picornaviridae	OQ716060	FALSE	FALSE	FALSE	FALSE	Suncus murinus			Hainan Suncus murinus picornavirus 1		K3f	/	588			Hainan Suncus murinus picornavirus 1 K3f/588
Hainan Suncus murinus picorna-like virus 1 K3f/5217	K3f	Wanning	Gut	Spring	SUB1749622124811	NMDC20394362	NMDCN0008OEG	691	77.9038	5200	5217	Wenzhou shrew picorna-like virus 1	Picornaviridae	OQ716131	FALSE	FALSE	FALSE	FALSE	Suncus murinus			Hainan Suncus murinus picorna-like virus 1		K3f	/	5217			Hainan Suncus murinus picorna-like virus 1 K3f/5217
Hainan Suncus murinus picorna-like virus 1 K3f/2753	K3f	Wanning	Gut	Spring	SUB1749622124811	NMDC20394362	NMDCN0008OEH	7669	77.9353	2751	2753	Wenzhou shrew picorna-like virus 1	Picornaviridae	OQ716131	FALSE	FALSE	FALSE	FALSE	Suncus murinus			Hainan Suncus murinus picorna-like virus 1		K3f	/	2753			Hainan Suncus murinus picorna-like virus 1 K3f/2753
Hainan Suncus murinus picorna-like virus 54 K3f/498	K3f	Wanning	Gut	Spring	SUB1749622124811	NMDC20394362	NMDCN0008OEI	789904	78.2895	456	498	Wufeng shrew picorna-like virus 54	Picornaviridae	OQ716210	FALSE	FALSE	FALSE	FALSE	Crocidura attenuata			Hainan Suncus murinus picorna-like virus 54		K3f	/	498			Hainan Suncus murinus picorna-like virus 54 K3f/498
Hainan Suncus murinus riboviria K3f/4955	K3f	Wanning	Gut	Spring	SUB1749622124811	NMDC20394362	NMDCN0008OEJ	859	66.034	1001	4955	Riboviria sp.	Riboviria	OR869336	FALSE	FALSE	FALSE	FALSE	Hipposideros armiger			Hainan Suncus murinus riboviria		K3f	/	4955			Hainan Suncus murinus riboviria K3f/4955
Hainan Suncus murinus picorna-like virus 3 K3f/4875	K3f	Wanning	Gut	Spring	SUB1749622124811	NMDC20394362	NMDCN0008OEK	913	70.2296	2395	4875	Wenzhou shrew picorna-like virus 3	Picornaviridae	OQ716136	FALSE	FALSE	FALSE	FALSE	Suncus murinus			Hainan Suncus murinus picorna-like virus 3		K3f	/	4875			Hainan Suncus murinus picorna-like virus 3 K3f/4875
Hainan Suncus murinus riboviria K3f/4824	K3f	Wanning	Gut	Spring	SUB1749622124811	NMDC20394362	NMDCN0008OEL	944	65.9524	420	4824	Riboviria sp.	Riboviria	MW239266	FALSE	FALSE	FALSE	FALSE	Aegithalos caudatus			Hainan Suncus murinus riboviria		K3f	/	4824			Hainan Suncus murinus riboviria K3f/4824
Hainan Suncus murinus picobirnavirus K4f/1951	K4f	Wanning	Gut	Spring	SUB1749622124811	NMDC20394363	NMDCN0008OEM	102435	65.1934	362	1951	Marmot picobirnavirus	Picobirnaviridae	KY928827	FALSE	FALSE	FALSE	FALSE	Marmota himalayana			Hainan Suncus murinus picobirnavirus		K4f	/	1951			Hainan Suncus murinus picobirnavirus K4f/1951
Hainan Suncus murinus picornavirus K4f/686	K4f	Wanning	Gut	Spring	SUB1749622124811	NMDC20394363	NMDCN0008OEN	1048041	96.9388	686	686	Suncus murinus picornavirus	Picornaviridae	NC_076199	FALSE	FALSE	FALSE	FALSE	Suncus murinus			Hainan Suncus murinus picornavirus		K4f	/	686			Hainan Suncus murinus picornavirus K4f/686
Hainan Suncus murinus picorna-like virus 6 K4f/1863	K4f	Wanning	Gut	Spring	SUB1749622124811	NMDC20394363	NMDCN0008OEO	116657	81.3878	1859	1863	Wenzhou shrew picorna-like virus 6	Picornaviridae	OQ716140	FALSE	FALSE	FALSE	FALSE	Suncus murinus			Hainan Suncus murinus picorna-like virus 6		K4f	/	1863			Hainan Suncus murinus picorna-like virus 6 K4f/1863
Hainan Suncus murinus mischivirus E K4f/1837	K4f	Wanning	Gut	Spring	SUB1749622124811	NMDC20394363	NMDCN0008OEP	121260	86.6485	1835	1837	Mischivirus E	Picornaviridae	OQ716012	FALSE	FALSE	FALSE	FALSE	Suncus murinus			Hainan Suncus murinus mischivirus E		K4f	/	1837			Hainan Suncus murinus mischivirus E K4f/1837
Hainan Suncus murinus astrovirus 1 K4f/628	K4f	Wanning	Gut	Spring	SUB1749622124811	NMDC20394363	NMDCN0008OEQ	1213791	93.6224	392	628	Wenzhou rodent astrovirus 1	Astroviridae	OQ802754	FALSE	FALSE	FALSE	FALSE	Suncus murinus			Hainan Suncus murinus astrovirus 1		K4f	/	628			Hainan Suncus murinus astrovirus 1 K4f/628
Hainan Suncus murinus ribovirus 1 K4f/626	K4f	Wanning	Gut	Spring	SUB1749622124811	NMDC20394363	NMDCN0008OER	1217322	87.7551	245	626	Wenzhou shrew ribovirus 1	Riboviria	OQ802778	FALSE	FALSE	FALSE	FALSE	Suncus murinus			Hainan Suncus murinus ribovirus 1		K4f	/	626			Hainan Suncus murinus ribovirus 1 K4f/626
Hainan Suncus murinus mischivirus E K4f/601	K4f	Wanning	Gut	Spring	SUB1749622124811	NMDC20394363	NMDCN0008OES	1301648	83.7521	597	601	Mischivirus E	Picornaviridae	OQ716012	FALSE	FALSE	FALSE	FALSE	Suncus murinus			Hainan Suncus murinus mischivirus E		K4f	/	601			Hainan Suncus murinus mischivirus E K4f/601
Hainan Suncus murinus picornavirus K4f/598	K4f	Wanning	Gut	Spring	SUB1749622124811	NMDC20394363	NMDCN0008OET	1309954	90.1173	597	598	Suncus murinus picornavirus	Picornaviridae	NC_076199	FALSE	FALSE	FALSE	FALSE	Suncus murinus			Hainan Suncus murinus picornavirus		K4f	/	598			Hainan Suncus murinus picornavirus K4f/598
Hainan Suncus murinus cardiovirus C K4f/595	K4f	Wanning	Gut	Spring	SUB1749622124811	NMDC20394363	NMDCN0008OEU	1320710	93.9496	595	595	Cardiovirus C	Picornaviridae	OQ715977	FALSE	FALSE	FALSE	FALSE	Rattus norvegicus			Hainan Suncus murinus cardiovirus C		K4f	/	595			Hainan Suncus murinus cardiovirus C K4f/595
Hainan Suncus murinus mischivirus E K4f/592	K4f	Wanning	Gut	Spring	SUB1749622124811	NMDC20394363	NMDCN0008OEV	1331020	84.965	572	592	Mischivirus E	Picornaviridae	OQ716013	FALSE	FALSE	FALSE	FALSE	Suncus murinus			Hainan Suncus murinus mischivirus E		K4f	/	592			Hainan Suncus murinus mischivirus E K4f/592
Hainan Suncus murinus picobirnavirus K4f/1698	K4f	Wanning	Gut	Spring	SUB1749622124811	NMDC20394363	NMDCN0008OF0	150184	71.6355	1657	1698	Chicken picobirnavirus	Picobirnaviridae	MH425590	FALSE	FALSE	FALSE	TRUE	Gallus gallus domesticus (domestic chicken)			Hainan Suncus murinus picobirnavirus		K4f	/	1698			Hainan Suncus murinus picobirnavirus K4f/1698
Hainan Suncus murinus cardiovirus B K4f/538	K4f	Wanning	Gut	Spring	SUB1749622124811	NMDC20394363	NMDCN0008OF1	1544379	92.3729	354	538	Cardiovirus B	Picornaviridae	MF352420	FALSE	FALSE	FALSE	FALSE	Rattus norvegicus			Hainan Suncus murinus cardiovirus B		K4f	/	538			Hainan Suncus murinus cardiovirus B K4f/538
Hainan Suncus murinus picorna-like virus 1 K4f/527	K4f	Wanning	Gut	Spring	SUB1749622124811	NMDC20394363	NMDCN0008OF2	1589154	90.5123	527	527	Wenzhou shrew picorna-like virus 1	Picornaviridae	OQ716129	FALSE	FALSE	FALSE	FALSE	Crocidura attenuata			Hainan Suncus murinus picorna-like virus 1		K4f	/	527			Hainan Suncus murinus picorna-like virus 1 K4f/527
Hainan Suncus murinus thottapalayam virus K4f/1647	K4f	Wanning	Gut	Spring	SUB1749622124811	NMDC20394363	NMDCN0008OF3	162979	76.3636	1650	1647	Thottapalayam virus	Hantaviridae	MW930263	TRUE	TRUE	FALSE	FALSE	rat			Hainan Suncus murinus thottapalayam virus		K4f	/	1647			Hainan Suncus murinus thottapalayam virus K4f/1647
Hainan Suncus murinus picobirnavirus K4f/1644	K4f	Wanning	Gut	Spring	SUB1749622124811	NMDC20394363	NMDCN0008OF4	163680	79.844	1538	1644	Marmot picobirnavirus	Picobirnaviridae	KY928725	FALSE	FALSE	FALSE	TRUE	Marmota himalayana			Hainan Suncus murinus picobirnavirus		K4f	/	1644			Hainan Suncus murinus picobirnavirus K4f/1644
Hainan Suncus murinus arterivirus 2 K4f/497	K4f	Wanning	Gut	Spring	SUB1749622124811	NMDC20394363	NMDCN0008OF5	1734696	97.3843	497	497	Jingmen shrew arterivirus 2	Arteriviridae	KJ950907	FALSE	FALSE	FALSE	FALSE	Rattus norvegicus			Hainan Suncus murinus arterivirus 2		K4f	/	497			Hainan Suncus murinus arterivirus 2 K4f/497
Hainan Suncus murinus picornavirus K4f/490	K4f	Wanning	Gut	Spring	SUB1749622124811	NMDC20394363	NMDCN0008OF6	1768328	81.8367	490	490	Suncus murinus picornavirus	Picornaviridae	NC_076199	FALSE	FALSE	FALSE	FALSE	Suncus murinus			Hainan Suncus murinus picornavirus		K4f	/	490			Hainan Suncus murinus picornavirus K4f/490
Hainan Suncus murinus picornaviridae K4f/488	K4f	Wanning	Gut	Spring	SUB1749622124811	NMDC20394363	NMDCN0008OF7	1782575	66.7763	304	488	Picornaviridae sp.	Picornaviridae	OR867496	FALSE	FALSE	FALSE	FALSE	Pipistrellus pipistrellus			Hainan Suncus murinus picornaviridae		K4f	/	488			Hainan Suncus murinus picornaviridae K4f/488
Hainan Suncus murinus picobirnavirus K4f/478	K4f	Wanning	Gut	Spring	SUB1749622124811	NMDC20394363	NMDCN0008OF8	1835579	80	85	478	Porcine picobirnavirus	Picobirnaviridae	MW978387	FALSE	FALSE	FALSE	FALSE	Sus scrofa			Hainan Suncus murinus picobirnavirus		K4f	/	478			Hainan Suncus murinus picobirnavirus K4f/478
Hainan Suncus murinus nodavirus 1 K4f/478	K4f	Wanning	Gut	Spring	SUB1749622124811	NMDC20394363	NMDCN0008OF9	1837962	68.8679	424	478	Eriocheir sinensis nodavirus 1	Nodaviridae	OP019107	FALSE	FALSE	FALSE	FALSE	Eriocheir sinensis			Hainan Suncus murinus nodavirus 1		K4f	/	478			Hainan Suncus murinus nodavirus 1 K4f/478
Hainan Suncus murinus dicistroviridae K4f/463	K4f	Wanning	Gut	Spring	SUB1749622124811	NMDC20394363	NMDCN0008OFA	1924817	86.1017	295	463	Dicistroviridae sp.	Dicistroviridae	OR723708	FALSE	FALSE	FALSE	FALSE	Rhinolophus affinis			Hainan Suncus murinus dicistroviridae		K4f	/	463			Hainan Suncus murinus dicistroviridae K4f/463
Hainan Suncus murinus picorna-like virus 1 K4f/5820	K4f	Wanning	Gut	Spring	SUB1749622124811	NMDC20394363	NMDCN0008OFB	2113	83.7429	5819	5820	Wenzhou shrew picorna-like virus 1	Picornaviridae	OQ716130	FALSE	FALSE	FALSE	FALSE	Suncus murinus			Hainan Suncus murinus picorna-like virus 1		K4f	/	5820			Hainan Suncus murinus picorna-like virus 1 K4f/5820
Hainan Suncus murinus picorna-like virus 2 K4f/9561	K4f	Wanning	Gut	Spring	SUB1749622124811	NMDC20394363	NMDCN0008OFC	216	69.6842	2375	9561	Wenzhou shrew picorna-like virus 2	Picornaviridae	OQ716134	FALSE	FALSE	FALSE	FALSE	Suncus murinus			Hainan Suncus murinus picorna-like virus 2		K4f	/	9561			Hainan Suncus murinus picorna-like virus 2 K4f/9561
Hainan Suncus murinus picobirnavirus K4f/403	K4f	Wanning	Gut	Spring	SUB1749622124811	NMDC20394363	NMDCN0008OFD	2333049	84.3844	333	403	Rodent associated picobirnavirus	Picornaviridae	MZ556302	FALSE	FALSE	FALSE	FALSE	Rattus norvegicus			Hainan Suncus murinus picobirnavirus		K4f	/	403			Hainan Suncus murinus picobirnavirus K4f/403
Hainan Suncus murinus picorna-like virus 1 K4f/399	K4f	Wanning	Gut	Spring	SUB1749622124811	NMDC20394363	NMDCN0008OFE	2368114	86.1461	397	399	Wenzhou shrew picorna-like virus 1	Picornaviridae	OQ716128	FALSE	FALSE	FALSE	FALSE	Chodsigoa smithii			Hainan Suncus murinus picorna-like virus 1		K4f	/	399			Hainan Suncus murinus picorna-like virus 1 K4f/399
Hainan Suncus murinus mischivirus E K4f/1408	K4f	Wanning	Gut	Spring	SUB1749622124811	NMDC20394363	NMDCN0008OFF	242652	91.3352	1408	1408	Mischivirus E	Picornaviridae	OQ716013	FALSE	FALSE	FALSE	FALSE	Suncus murinus			Hainan Suncus murinus mischivirus E		K4f	/	1408			Hainan Suncus murinus mischivirus E K4f/1408
Hainan Suncus murinus picorna-like virus 1 K4f/369	K4f	Wanning	Gut	Spring	SUB1749622124811	NMDC20394363	NMDCN0008OFG	2621905	86.0274	365	369	Wenzhou shrew picorna-like virus 1	Picornaviridae	OQ716130	FALSE	FALSE	FALSE	FALSE	Suncus murinus			Hainan Suncus murinus picorna-like virus 1		K4f	/	369			Hainan Suncus murinus picorna-like virus 1 K4f/369
Hainan Suncus murinus astrovirus K4f/360	K4f	Wanning	Gut	Spring	SUB1749622124811	NMDC20394363	NMDCN0008OFH	2709180	94.1667	360	360	Rodent astrovirus	Astroviridae	KT946731	FALSE	FALSE	FALSE	FALSE	Rattus norvegicus			Hainan Suncus murinus astrovirus		K4f	/	360			Hainan Suncus murinus astrovirus K4f/360
Hainan Suncus murinus cardiovirus C1 K4f/352	K4f	Wanning	Gut	Spring	SUB1749622124811	NMDC20394363	NMDCN0008OFI	2787000	94.0341	352	352	cardiovirus C1	Picornaviridae	NC_038305	FALSE	FALSE	FALSE	FALSE	Rattus norvegicus			Hainan Suncus murinus cardiovirus C1		K4f	/	352			Hainan Suncus murinus cardiovirus C1 K4f/352
Hainan Suncus murinus mischivirus E K4f/335	K4f	Wanning	Gut	Spring	SUB1749622124811	NMDC20394363	NMDCN0008OFJ	2952421	83.2836	335	335	Mischivirus E	Picornaviridae	OQ716012	FALSE	FALSE	FALSE	FALSE	Suncus murinus			Hainan Suncus murinus mischivirus E		K4f	/	335			Hainan Suncus murinus mischivirus E K4f/335
Hainan Suncus murinus riboviria K4f/332	K4f	Wanning	Gut	Spring	SUB1749622124811	NMDC20394363	NMDCN0008OFK	2991218	78.2828	198	332	Riboviria sp.	Riboviria	OR869642	FALSE	FALSE	FALSE	FALSE	Rhinolophus sp.			Hainan Suncus murinus riboviria		K4f	/	332			Hainan Suncus murinus riboviria K4f/332
Hainan Suncus murinus mischivirus E K4f/2887	K4f	Wanning	Gut	Spring	SUB1749622124811	NMDC20394363	NMDCN0008OFL	30055	87.4307	2888	2887	Mischivirus E	Picornaviridae	OQ716013	FALSE	FALSE	FALSE	FALSE	Suncus murinus			Hainan Suncus murinus mischivirus E		K4f	/	2887			Hainan Suncus murinus mischivirus E K4f/2887
Hainan Suncus murinus picornavirus 1 K4f/327	K4f	Wanning	Gut	Spring	SUB1749622124811	NMDC20394363	NMDCN0008OFM	3038684	95.6656	323	327	Wenzhou shrew picornavirus 1	Picornaviridae	OQ716060	FALSE	FALSE	FALSE	FALSE	Suncus murinus			Hainan Suncus murinus picornavirus 1		K4f	/	327			Hainan Suncus murinus picornavirus 1 K4f/327
Hainan Suncus murinus picornavirus K4f/325	K4f	Wanning	Gut	Spring	SUB1749622124811	NMDC20394363	NMDCN0008OFN	3057392	92.6154	325	325	Suncus murinus picornavirus	Picornaviridae	NC_076199	FALSE	FALSE	FALSE	FALSE	Suncus murinus			Hainan Suncus murinus picornavirus		K4f	/	325			Hainan Suncus murinus picornavirus K4f/325
Hainan Suncus murinus ribovirus 1 K4f/322	K4f	Wanning	Gut	Spring	SUB1749622124811	NMDC20394363	NMDCN0008OFO	3094569	85.4369	206	322	Wenzhou shrew ribovirus 1	Riboviria	OQ802778	FALSE	FALSE	FALSE	FALSE	Suncus murinus			Hainan Suncus murinus ribovirus 1		K4f	/	322			Hainan Suncus murinus ribovirus 1 K4f/322
Hainan Suncus murinus cardiovirus B K4f/312	K4f	Wanning	Gut	Spring	SUB1749622124811	NMDC20394363	NMDCN0008OFP	3203587	97.1154	312	312	Cardiovirus B	Picornaviridae	MN116646	FALSE	FALSE	FALSE	FALSE	Rattus norvegicus (Norway rat)			Hainan Suncus murinus cardiovirus B		K4f	/	312			Hainan Suncus murinus cardiovirus B K4f/312
Hainan Suncus murinus picornavirus 1 K4f/1251	K4f	Wanning	Gut	Spring	SUB1749622124811	NMDC20394363	NMDCN0008OFQ	321539	92.6923	520	1251	Wenzhou shrew picornavirus 1	Picornaviridae	OQ716060	FALSE	FALSE	FALSE	FALSE	Suncus murinus			Hainan Suncus murinus picornavirus 1		K4f	/	1251			Hainan Suncus murinus picornavirus 1 K4f/1251
Hainan Suncus murinus cardiovirus B K4f/299	K4f	Wanning	Gut	Spring	SUB1749622124811	NMDC20394363	NMDCN0008OFR	3354467	94.3144	299	299	Cardiovirus B	Picornaviridae	MF352420	FALSE	FALSE	FALSE	FALSE	Rattus norvegicus			Hainan Suncus murinus cardiovirus B		K4f	/	299			Hainan Suncus murinus cardiovirus B K4f/299
Hainan Suncus murinus ribovirus 2 K4f/296	K4f	Wanning	Gut	Spring	SUB1749622124811	NMDC20394363	NMDCN0008OFS	3379625	74.0157	254	296	Wenzhou bat ribovirus 2	Riboviria	OQ802774	FALSE	FALSE	FALSE	FALSE	Pipistrellus abramus			Hainan Suncus murinus ribovirus 2		K4f	/	296			Hainan Suncus murinus ribovirus 2 K4f/296
Hainan Suncus murinus astrovirus K4f/291	K4f	Wanning	Gut	Spring	SUB1749622124811	NMDC20394363	NMDCN0008OFT	3445362	92.0578	277	291	Chicken astrovirus	Astroviridae	FJ476308	FALSE	FALSE	FALSE	FALSE				Hainan Suncus murinus astrovirus		K4f	/	291			Hainan Suncus murinus astrovirus K4f/291
Hainan Suncus murinus dicistroviridae K4f/290	K4f	Wanning	Gut	Spring	SUB1749622124811	NMDC20394363	NMDCN0008OFU	3453767	78.169	284	290	Dicistroviridae sp.	Dicistroviridae	MZ556258	FALSE	FALSE	FALSE	FALSE	Rattus norvegicus			Hainan Suncus murinus dicistroviridae		K4f	/	290			Hainan Suncus murinus dicistroviridae K4f/290
Hainan Suncus murinus picobirnavirus K4f/288	K4f	Wanning	Gut	Spring	SUB1749622124811	NMDC20394363	NMDCN0008OFV	3490395	83.1461	89	288	Porcine picobirnavirus	Picobirnaviridae	MW977894	FALSE	FALSE	FALSE	FALSE	Sus scrofa			Hainan Suncus murinus picobirnavirus		K4f	/	288			Hainan Suncus murinus picobirnavirus K4f/288
Hainan Suncus murinus mischivirus E K4f/280	K4f	Wanning	Gut	Spring	SUB1749622124811	NMDC20394363	NMDCN0008OG0	3589956	94.2857	280	280	Mischivirus E	Picornaviridae	OQ716013	FALSE	FALSE	FALSE	FALSE	Suncus murinus			Hainan Suncus murinus mischivirus E		K4f	/	280			Hainan Suncus murinus mischivirus E K4f/280
Hainan Suncus murinus picornavirus 2 K4f/278	K4f	Wanning	Gut	Spring	SUB1749622124811	NMDC20394363	NMDCN0008OG1	3624379	70.8487	271	278	Crocidura lasiura picornavirus 2	Picornaviridae	PP272555	FALSE	FALSE	FALSE	FALSE	Crocidura lasiura			Hainan Suncus murinus picornavirus 2		K4f	/	278			Hainan Suncus murinus picornavirus 2 K4f/278
Hainan Suncus murinus cardiovirus C3 K4f/275	K4f	Wanning	Gut	Spring	SUB1749622124811	NMDC20394363	NMDCN0008OG2	3665977	93.0909	275	275	cardiovirus C3	Picornaviridae	MF352424	FALSE	FALSE	FALSE	FALSE	Rattus norvegicus			Hainan Suncus murinus cardiovirus C3		K4f	/	275			Hainan Suncus murinus cardiovirus C3 K4f/275
Hainan Suncus murinus picobirnavirus K4f/275	K4f	Wanning	Gut	Spring	SUB1749622124811	NMDC20394363	NMDCN0008OG3	3674665	83.0601	183	275	Picobirnavirus sp.	Picobirnaviridae	MW930245	FALSE	FALSE	FALSE	FALSE	rat			Hainan Suncus murinus picobirnavirus		K4f	/	275			Hainan Suncus murinus picobirnavirus K4f/275
Hainan Suncus murinus astrovirus 1 K4f/273/2	K4f	Wanning	Gut	Spring	SUB1749622124811	NMDC20394363	NMDCN0008OG4	3695855	91.9118	272	273	Wenzhou rodent astrovirus 1	Astroviridae	HM450381	FALSE	FALSE	FALSE	FALSE	Rattus norvegicus			Hainan Suncus murinus astrovirus 1		K4f	/	273	/	2	Hainan Suncus murinus astrovirus 1 K4f/273/2
Hainan Suncus murinus astrovirus 1 K4f/273/3	K4f	Wanning	Gut	Spring	SUB1749622124811	NMDC20394363	NMDCN0008OG5	3701342	83.8828	273	273	Wenzhou rodent astrovirus 1	Astroviridae	OR723708	FALSE	FALSE	FALSE	FALSE	Rhinolophus affinis			Hainan Suncus murinus astrovirus 1		K4f	/	273	/	3	Hainan Suncus murinus astrovirus 1 K4f/273/3
Hainan Suncus murinus picobirnavirus K4f/272	K4f	Wanning	Gut	Spring	SUB1749622124811	NMDC20394363	NMDCN0008OG6	3721509	83.1579	95	272	Marmot picobirnavirus	Picobirnaviridae	KY928925	FALSE	FALSE	FALSE	FALSE	Marmota himalayana			Hainan Suncus murinus picobirnavirus		K4f	/	272			Hainan Suncus murinus picobirnavirus K4f/272
Hainan Suncus murinus astrovirus 1 K4f/2707	K4f	Wanning	Gut	Spring	SUB1749622124811	NMDC20394363	NMDCN0008OG7	37382	86.0665	2677	2707	Wenzhou rodent astrovirus 1	Astroviridae	OQ716012	FALSE	FALSE	FALSE	FALSE	Suncus murinus			Hainan Suncus murinus astrovirus 1		K4f	/	2707			Hainan Suncus murinus astrovirus 1 K4f/2707
Hainan Suncus murinus astrovirus K4f/267	K4f	Wanning	Gut	Spring	SUB1749622124811	NMDC20394363	NMDCN0008OG8	3797260	89.1386	267	267	Chicken astrovirus	Astroviridae	OR359217	FALSE	FALSE	FALSE	FALSE	Gallus gallus			Hainan Suncus murinus astrovirus		K4f	/	267			Hainan Suncus murinus astrovirus K4f/267
Hainan Suncus murinus dicistroviridae K4f/263	K4f	Wanning	Gut	Spring	SUB1749622124811	NMDC20394363	NMDCN0008OG9	3852347	87.8327	263	263	Dicistroviridae sp.	Dicistroviridae	OR723708	FALSE	FALSE	FALSE	FALSE	Rhinolophus affinis			Hainan Suncus murinus dicistroviridae		K4f	/	263			Hainan Suncus murinus dicistroviridae K4f/263
Hainan Suncus murinus picornavirus 1 K4f/1153	K4f	Wanning	Gut	Spring	SUB1749622124811	NMDC20394363	NMDCN0008OGA	386841	97.2089	1039	1153	Wenzhou shrew picornavirus 1	Picornaviridae	OQ716060	FALSE	FALSE	FALSE	FALSE	Suncus murinus			Hainan Suncus murinus picornavirus 1		K4f	/	1153			Hainan Suncus murinus picornavirus 1 K4f/1153
Hainan Suncus murinus nerine latent virus K4f/262	K4f	Wanning	Gut	Spring	SUB1749622124811	NMDC20394363	NMDCN0008OGB	3874344	98.0916	262	262	Nerine latent virus	Betaflexiviridae	OP122924	FALSE	FALSE	FALSE	FALSE	Tulipa hybrid cultivar			Hainan Suncus murinus nerine latent virus		K4f	/	262			Hainan Suncus murinus nerine latent virus K4f/262
Hainan Suncus murinus picobirnavirus 504 K4f/2675	K4f	Wanning	Gut	Spring	SUB1749622124811	NMDC20394363	NMDCN0008OGC	38812	70.2703	333	2675	Picobirnavirus 504	Picobirnaviridae	LC110352	FALSE	FALSE	FALSE	FALSE	Mus musculus			Hainan Suncus murinus picobirnavirus 504		K4f	/	2675			Hainan Suncus murinus picobirnavirus 504 K4f/2675
Hainan Suncus murinus ribovirus 1 K4f/260	K4f	Wanning	Gut	Spring	SUB1749622124811	NMDC20394363	NMDCN0008OGD	3897716	85.3659	246	260	Wenzhou shrew ribovirus 1	Riboviria	OQ802778	FALSE	FALSE	FALSE	FALSE	Suncus murinus			Hainan Suncus murinus ribovirus 1		K4f	/	260			Hainan Suncus murinus ribovirus 1 K4f/260
Hainan Suncus murinus riboviria K4f/259	K4f	Wanning	Gut	Spring	SUB1749622124811	NMDC20394363	NMDCN0008OGE	3910168	71.1268	142	259	Riboviria sp.	Riboviria	OR869494	FALSE	FALSE	FALSE	FALSE	Hipposideros larvatus			Hainan Suncus murinus riboviria		K4f	/	259			Hainan Suncus murinus riboviria K4f/259
Hainan Suncus murinus picobirnavirus K4f/258	K4f	Wanning	Gut	Spring	SUB1749622124811	NMDC20394363	NMDCN0008OGF	3938042	79.9163	239	258	Picobirnavirus sp.	Picobirnaviridae	OQ615862	FALSE	FALSE	FALSE	FALSE	Rattus losea			Hainan Suncus murinus picobirnavirus		K4f	/	258			Hainan Suncus murinus picobirnavirus K4f/258
Hainan Suncus murinus astrovirus K4f/253	K4f	Wanning	Gut	Spring	SUB1749622124811	NMDC20394363	NMDCN0008OGG	4018096	94.8617	253	253	Rodent astrovirus	Astroviridae	MZ357118	FALSE	FALSE	FALSE	FALSE	Rattus norvegicus			Hainan Suncus murinus astrovirus		K4f	/	253			Hainan Suncus murinus astrovirus K4f/253
Hainan Suncus murinus picobirnavirus K4f/2647	K4f	Wanning	Gut	Spring	SUB1749622124811	NMDC20394363	NMDCN0008OGH	40206	70.5732	1570	2647	Picobirnavirus sp.	Picobirnaviridae	MW930259	TRUE	TRUE	TRUE	TRUE	rat			Hainan Suncus murinus picobirnavirus		K4f	/	2647			Hainan Suncus murinus picobirnavirus K4f/2647
Hainan Suncus murinus astroviridae K4f/251	K4f	Wanning	Gut	Spring	SUB1749622124811	NMDC20394363	NMDCN0008OGI	4044812	91.8367	245	251	Astroviridae sp.	Astroviridae	OQ615870	FALSE	FALSE	FALSE	FALSE	Rattus flavipectus			Hainan Suncus murinus astroviridae		K4f	/	251			Hainan Suncus murinus astroviridae K4f/251
Hainan Suncus murinus picorna-like virus 1 K4f/4950	K4f	Wanning	Gut	Spring	SUB1749622124811	NMDC20394363	NMDCN0008OGJ	4074	81.462	4952	4950	Wenzhou shrew picorna-like virus 1	Picornaviridae	OQ716130	FALSE	FALSE	FALSE	FALSE	Suncus murinus			Hainan Suncus murinus picorna-like virus 1		K4f	/	4950			Hainan Suncus murinus picorna-like virus 1 K4f/4950
Hainan Suncus murinus mischivirus E K4f/249	K4f	Wanning	Gut	Spring	SUB1749622124811	NMDC20394363	NMDCN0008OGK	4078312	84.6809	235	249	Mischivirus E	Picornaviridae	OQ716013	FALSE	FALSE	FALSE	FALSE	Suncus murinus			Hainan Suncus murinus mischivirus E		K4f	/	249			Hainan Suncus murinus mischivirus E K4f/249
Hainan Suncus murinus hepacivirus 1 K4f/246	K4f	Wanning	Gut	Spring	SUB1749622124811	NMDC20394363	NMDCN0008OGL	4152696	94.3089	246	246	Wenzhou Apodemus agrarius hepacivirus 1	Flaviviridae	OQ802721	FALSE	FALSE	FALSE	FALSE	Rattus norvegicus			Hainan Suncus murinus hepacivirus 1		K4f	/	246			Hainan Suncus murinus hepacivirus 1 K4f/246
Hainan Suncus murinus dicistroviridae K4f/246	K4f	Wanning	Gut	Spring	SUB1749622124811	NMDC20394363	NMDCN0008OGM	4158418	91.0569	246	246	Dicistroviridae sp.	Dicistroviridae	OR723708	FALSE	FALSE	FALSE	FALSE	Rhinolophus affinis			Hainan Suncus murinus dicistroviridae		K4f	/	246			Hainan Suncus murinus dicistroviridae K4f/246
Hainan Suncus murinus riboviria K4f/243	K4f	Wanning	Gut	Spring	SUB1749622124811	NMDC20394363	NMDCN0008OGN	4210895	75.6098	123	243	Riboviria sp.	Riboviria	OR869721	FALSE	FALSE	FALSE	FALSE	Myotis horsfieldii			Hainan Suncus murinus riboviria		K4f	/	243			Hainan Suncus murinus riboviria K4f/243
Hainan Suncus murinus mischivirus E K4f/242	K4f	Wanning	Gut	Spring	SUB1749622124811	NMDC20394363	NMDCN0008OGO	4225679	94.6281	242	242	Mischivirus E	Picornaviridae	OQ716013	FALSE	FALSE	FALSE	FALSE	Suncus murinus			Hainan Suncus murinus mischivirus E		K4f	/	242			Hainan Suncus murinus mischivirus E K4f/242
Hainan Suncus murinus picobirnavirus K4f/2592	K4f	Wanning	Gut	Spring	SUB1749622124811	NMDC20394363	NMDCN0008OGP	43003	72.2581	310	2592	Porcine picobirnavirus	Picobirnaviridae	MW978449	FALSE	FALSE	FALSE	FALSE	Sus scrofa			Hainan Suncus murinus picobirnavirus		K4f	/	2592			Hainan Suncus murinus picobirnavirus K4f/2592
Hainan Suncus murinus picobirnavirus K4f/239	K4f	Wanning	Gut	Spring	SUB1749622124811	NMDC20394363	NMDCN0008OGQ	4307633	75.5952	168	239	Porcine picobirnavirus	Picobirnaviridae	MW978182	FALSE	FALSE	FALSE	FALSE	Sus scrofa			Hainan Suncus murinus picobirnavirus		K4f	/	239			Hainan Suncus murinus picobirnavirus K4f/239
Hainan Suncus murinus cardiovirus B K4f/236	K4f	Wanning	Gut	Spring	SUB1749622124811	NMDC20394363	NMDCN0008OGR	4367179	96.1864	236	236	Cardiovirus B	Picornaviridae	MN116646	FALSE	FALSE	FALSE	FALSE	Rattus norvegicus (Norway rat)			Hainan Suncus murinus cardiovirus B		K4f	/	236			Hainan Suncus murinus cardiovirus B K4f/236
Hainan Suncus murinus astrovirus K4f/234	K4f	Wanning	Gut	Spring	SUB1749622124811	NMDC20394363	NMDCN0008OGS	4416819	89.3162	234	234	Chicken astrovirus	Astroviridae	KX397576	FALSE	FALSE	FALSE	FALSE	chicken			Hainan Suncus murinus astrovirus		K4f	/	234			Hainan Suncus murinus astrovirus K4f/234
Hainan Suncus murinus cardiovirus B K4f/232	K4f	Wanning	Gut	Spring	SUB1749622124811	NMDC20394363	NMDCN0008OGT	4455992	91.8803	234	232	Cardiovirus B	Picornaviridae	MF352420	FALSE	FALSE	FALSE	FALSE	Rattus norvegicus			Hainan Suncus murinus cardiovirus B		K4f	/	232			Hainan Suncus murinus cardiovirus B K4f/232
Hainan Suncus murinus cardiovirus B K4f/230	K4f	Wanning	Gut	Spring	SUB1749622124811	NMDC20394363	NMDCN0008OGU	4509775	97.8261	230	230	Cardiovirus B	Picornaviridae	MN116646	FALSE	FALSE	FALSE	FALSE	Rattus norvegicus (Norway rat)			Hainan Suncus murinus cardiovirus B		K4f	/	230			Hainan Suncus murinus cardiovirus B K4f/230
Hainan Suncus murinus theilovirus 1 K4f/230	K4f	Wanning	Gut	Spring	SUB1749622124811	NMDC20394363	NMDCN0008OGV	4511948	79.2035	226	230	Rat theilovirus 1	Picornaviridae	EU815052	FALSE	FALSE	FALSE	FALSE	rat			Hainan Suncus murinus theilovirus 1		K4f	/	230			Hainan Suncus murinus theilovirus 1 K4f/230
Hainan Suncus murinus cardiovirus C3 K4f/229	K4f	Wanning	Gut	Spring	SUB1749622124811	NMDC20394363	NMDCN0008OH0	4531987	79.7357	227	229	cardiovirus C3	Picornaviridae	MF352424	FALSE	FALSE	FALSE	FALSE	Rattus norvegicus			Hainan Suncus murinus cardiovirus C3		K4f	/	229			Hainan Suncus murinus cardiovirus C3 K4f/229
Hainan Suncus murinus riboviria K4f/4776	K4f	Wanning	Gut	Spring	SUB1749622124811	NMDC20394363	NMDCN0008OH1	4705	65.7143	420	4776	Riboviria sp.	Riboviria	MW239266	FALSE	FALSE	FALSE	FALSE	Aegithalos caudatus			Hainan Suncus murinus riboviria		K4f	/	4776			Hainan Suncus murinus riboviria K4f/4776
Hainan Suncus murinus picornavirus 1 K4f/991	K4f	Wanning	Gut	Spring	SUB1749622124811	NMDC20394363	NMDCN0008OH2	535659	96.1655	991	991	Wenzhou shrew picornavirus 1	Picornaviridae	OQ716060	FALSE	FALSE	FALSE	FALSE	Suncus murinus			Hainan Suncus murinus picornavirus 1		K4f	/	991			Hainan Suncus murinus picornavirus 1 K4f/991
Hainan Suncus murinus mischivirus E K4f/935	K4f	Wanning	Gut	Spring	SUB1749622124811	NMDC20394363	NMDCN0008OH3	601756	93.0481	935	935	Mischivirus E	Picornaviridae	OQ716013	FALSE	FALSE	FALSE	FALSE	Suncus murinus			Hainan Suncus murinus mischivirus E		K4f	/	935			Hainan Suncus murinus mischivirus E K4f/935
Hainan Suncus murinus cardiovirus C3 K4f/927	K4f	Wanning	Gut	Spring	SUB1749622124811	NMDC20394363	NMDCN0008OH4	613466	98.0583	927	927	cardiovirus C3	Picornaviridae	MF352424	FALSE	FALSE	FALSE	FALSE	Rattus norvegicus			Hainan Suncus murinus cardiovirus C3		K4f	/	927			Hainan Suncus murinus cardiovirus C3 K4f/927
Hainan Suncus murinus ribovirus 1 K4f/2204	K4f	Wanning	Gut	Spring	SUB1749622124811	NMDC20394363	NMDCN0008OH5	71465	89.3548	620	2204	Wenzhou shrew ribovirus 1	Riboviria	OQ802778	FALSE	FALSE	FALSE	FALSE	Suncus murinus			Hainan Suncus murinus ribovirus 1		K4f	/	2204			Hainan Suncus murinus ribovirus 1 K4f/2204
Hainan Suncus murinus virus 11 K4f/805	K4f	Wanning	Gut	Spring	SUB1749622124811	NMDC20394363	NMDCN0008OH6	800237	66.9523	817	805	Shuangao insect virus 11	Riboviria	KX883119	FALSE	FALSE	FALSE	FALSE	insects			Hainan Suncus murinus virus 11		K4f	/	805			Hainan Suncus murinus virus 11 K4f/805
Hainan Suncus murinus ribovirus 1 K4f/804	K4f	Wanning	Gut	Spring	SUB1749622124811	NMDC20394363	NMDCN0008OH7	801487	86.9362	643	804	Wenzhou shrew ribovirus 1	Riboviria	OQ802778	FALSE	FALSE	FALSE	FALSE	Suncus murinus			Hainan Suncus murinus ribovirus 1		K4f	/	804			Hainan Suncus murinus ribovirus 1 K4f/804
Hainan Suncus murinus cardiovirus C1 K4f/794	K4f	Wanning	Gut	Spring	SUB1749622124811	NMDC20394363	NMDCN0008OH8	819279	93.8287	794	794	cardiovirus C1	Picornaviridae	NC_038305	FALSE	FALSE	FALSE	FALSE	Rattus norvegicus			Hainan Suncus murinus cardiovirus C1		K4f	/	794			Hainan Suncus murinus cardiovirus C1 K4f/794
Hainan Suncus murinus mischivirus E K4f/2040	K4f	Wanning	Gut	Spring	SUB1749622124811	NMDC20394363	NMDCN0008OH9	89855	85.3922	2040	2040	Mischivirus E	Picornaviridae	OQ716012	FALSE	FALSE	FALSE	FALSE	Suncus murinus			Hainan Suncus murinus mischivirus E		K4f	/	2040			Hainan Suncus murinus mischivirus E K4f/2040
Hainan Suncus murinus riboviria K4p/1797	K4p	Wanning	Spleen	Spring	SUB1749622124811	NMDC20394386	NMDCN0008OHA	165121	70.0306	327	1797	Riboviria sp.	Riboviria	OM339156	FALSE	FALSE	FALSE	FALSE	Bos taurus			Hainan Suncus murinus riboviria		K4p	/	1797			Hainan Suncus murinus riboviria K4p/1797
Hainan Suncus murinus pestivirus K4p/266	K4p	Wanning	Spleen	Spring	SUB1749622124811	NMDC20394386	NMDCN0008OHB	1826101	94.7368	266	266	Norway rat pestivirus	Flaviviridae	NC_025677	FALSE	FALSE	FALSE	FALSE	Rattus norvegicus			Hainan Suncus murinus pestivirus		K4p	/	266			Hainan Suncus murinus pestivirus K4p/266
Hainan Suncus murinus pestivirus K4p/261	K4p	Wanning	Spleen	Spring	SUB1749622124811	NMDC20394386	NMDCN0008OHC	1844389	92.7203	261	261	Pestivirus ratti	Flaviviridae	OQ715386	FALSE	FALSE	FALSE	FALSE	Rattus norvegicus			Hainan Suncus murinus pestivirus		K4p	/	261			Hainan Suncus murinus pestivirus K4p/261
Hainan Suncus murinus pestivirus K4p/259	K4p	Wanning	Spleen	Spring	SUB1749622124811	NMDC20394386	NMDCN0008OHD	1851857	96.5251	259	259	Pestivirus ratti	Flaviviridae	OQ715386	FALSE	FALSE	FALSE	FALSE	Rattus norvegicus			Hainan Suncus murinus pestivirus		K4p	/	259			Hainan Suncus murinus pestivirus K4p/259
Hainan Suncus murinus hepacivirus 1 K4p/235	K4p	Wanning	Spleen	Spring	SUB1749622124811	NMDC20394386	NMDCN0008OHE	1956974	84.6809	235	235	Wenzhou Suncus murinus hepacivirus 1	Flaviviridae	MT210609	FALSE	FALSE	FALSE	FALSE	Suncus murinus			Hainan Suncus murinus hepacivirus 1		K4p	/	235			Hainan Suncus murinus hepacivirus 1 K4p/235
Hainan Suncus murinus pestivirus K4p/230	K4p	Wanning	Spleen	Spring	SUB1749622124811	NMDC20394386	NMDCN0008OHF	1980293	96.0526	228	230	Pestivirus ratti	Flaviviridae	OQ715386	FALSE	FALSE	FALSE	FALSE	Rattus norvegicus			Hainan Suncus murinus pestivirus		K4p	/	230			Hainan Suncus murinus pestivirus K4p/230
Hainan Suncus murinus mammalian orthorubulavirus 5 K4p/228	K4p	Wanning	Spleen	Spring	SUB1749622124811	NMDC20394386	NMDCN0008OHG	1991300	100	228	228	Mammalian orthorubulavirus 5	Paramyxoviridae	MN604146	FALSE	FALSE	FALSE	FALSE	horse			Hainan Suncus murinus mammalian orthorubulavirus 5		K4p	/	228			Hainan Suncus murinus mammalian orthorubulavirus 5 K4p/228
Hainan Suncus murinus hepacivirus 1 K4p/10331	K4p	Wanning	Spleen	Spring	SUB1749622124811	NMDC20394386	NMDCN0008OHH	249	83.2382	10333	10331	Wenzhou Apodemus agrarius hepacivirus 1	Flaviviridae	MT210605	TRUE	TRUE	FALSE	FALSE	Apodemus agrarius			Hainan Suncus murinus hepacivirus 1		K4p	/	10331			Hainan Suncus murinus hepacivirus 1 K4p/10331
Hainan Suncus murinus riboviria K5f/234	K5f	Wenchang	Gut	Spring	SUB1749622124811	NMDC20394364	NMDCN0008OHI	1767468	70.8155	233	234	Riboviria sp.	Riboviria	OR870120	FALSE	FALSE	FALSE	FALSE	Rousettus leschenaulti			Hainan Suncus murinus riboviria		K5f	/	234			Hainan Suncus murinus riboviria K5f/234
Hainan Suncus murinus picorna-like virus 1 K5f/9697	K5f	Wenchang	Gut	Spring	SUB1749622124811	NMDC20394364	NMDCN0008OHJ	21	82.0053	8697	9697	Wenzhou shrew picorna-like virus 1	Picornaviridae	OQ716130	TRUE	TRUE	FALSE	FALSE	Suncus murinus			Hainan Suncus murinus picorna-like virus 1		K5f	/	9697			Hainan Suncus murinus picorna-like virus 1 K5f/9697
Hainan Suncus murinus ribovirus 1 K5f/1414	K5f	Wenchang	Gut	Spring	SUB1749622124811	NMDC20394364	NMDCN0008OHK	25689	88.0333	961	1414	Wenzhou shrew ribovirus 1	Riboviria	OQ802778	FALSE	FALSE	FALSE	FALSE	Suncus murinus			Hainan Suncus murinus ribovirus 1		K5f	/	1414			Hainan Suncus murinus ribovirus 1 K5f/1414
Hainan Suncus murinus astrovirus 1 K5f/443	K5f	Wenchang	Gut	Spring	SUB1749622124811	NMDC20394364	NMDCN0008OHL	693306	92.3251	443	443	Wenzhou rodent astrovirus 1	Astroviridae	OQ802753	FALSE	FALSE	FALSE	FALSE	Apodemus agrarius			Hainan Suncus murinus astrovirus 1		K5f	/	443			Hainan Suncus murinus astrovirus 1 K5f/443
Hainan Suncus murinus riboviria K5f/3395	K5f	Wenchang	Gut	Spring	SUB1749622124811	NMDC20394364	NMDCN0008OHM	917	68.3716	958	3395	Riboviria sp.	Riboviria	OQ425203	FALSE	FALSE	FALSE	FALSE	bird			Hainan Suncus murinus riboviria		K5f	/	3395			Hainan Suncus murinus riboviria K5f/3395
Hainan Suncus murinus astrovirus 1 K5f/368	K5f	Wenchang	Gut	Spring	SUB1749622124811	NMDC20394364	NMDCN0008OHN	968074	92.663	368	368	Wenzhou rodent astrovirus 1	Astroviridae	OQ802754	FALSE	FALSE	FALSE	FALSE	Suncus murinus			Hainan Suncus murinus astrovirus 1		K5f	/	368			Hainan Suncus murinus astrovirus 1 K5f/368
Hainan Suncus murinus langat virus K5p/251	K5p	Wenchang	Spleen	Spring	SUB1749622124811	NMDC20394387	NMDCN0008OHO	1861683	97.6096	251	251	Langat virus	Flaviviridae	MF374484	FALSE	FALSE	FALSE	FALSE	Homo sapiens			Hainan Suncus murinus langat virus		K5p	/	251			Hainan Suncus murinus langat virus K5p/251
Hainan Suncus murinus polycipiviridae K6f/374	K6f	Qionghai	Gut	Spring	SUB1749622124811	NMDC20394365	NMDCN0008OHP	1093610	90.3226	372	374	Polycipiviridae sp.	Polycipiviridae	PP744894	FALSE	FALSE	FALSE	FALSE	Tylonycteris tonkinensis			Hainan Suncus murinus polycipiviridae		K6f	/	374			Hainan Suncus murinus polycipiviridae K6f/374
Hainan Suncus murinus picobirnavirus K6f/372	K6f	Qionghai	Gut	Spring	SUB1749622124811	NMDC20394365	NMDCN0008OHQ	1102417	68.6747	249	372	Porcine picobirnavirus	Picobirnaviridae	MW977319	FALSE	FALSE	FALSE	FALSE	Sus scrofa			Hainan Suncus murinus picobirnavirus		K6f	/	372			Hainan Suncus murinus picobirnavirus K6f/372
Hainan Suncus murinus picorna-like virus 1 K6f/4992	K6f	Qionghai	Gut	Spring	SUB1749622124811	NMDC20394365	NMDCN0008OHR	1114	77.2109	4998	4992	Wenzhou shrew picorna-like virus 1	Picornaviridae	OQ716131	FALSE	FALSE	FALSE	FALSE	Suncus murinus			Hainan Suncus murinus picorna-like virus 1		K6f	/	4992			Hainan Suncus murinus picorna-like virus 1 K6f/4992
Hainan Suncus murinus tapwovirus 1 K6f/367	K6f	Qionghai	Gut	Spring	SUB1749622124811	NMDC20394365	NMDCN0008OHS	1122486	77.3842	367	367	Wenzhou bat tapwovirus 1	Nyamiviridae	OQ715589	FALSE	FALSE	FALSE	FALSE	Miniopterus schreibersii			Hainan Suncus murinus tapwovirus 1		K6f	/	367			Hainan Suncus murinus tapwovirus 1 K6f/367
Hainan Suncus murinus mischivirus E K6f/1193	K6f	Qionghai	Gut	Spring	SUB1749622124811	NMDC20394365	NMDCN0008OHT	112907	83.4532	1112	1193	Mischivirus E	Picornaviridae	OQ716012	FALSE	FALSE	FALSE	FALSE	Suncus murinus			Hainan Suncus murinus mischivirus E		K6f	/	1193			Hainan Suncus murinus mischivirus E K6f/1193
Hainan Suncus murinus picornavirus K6f/358	K6f	Qionghai	Gut	Spring	SUB1749622124811	NMDC20394365	NMDCN0008OHU	1160208	90.5028	358	358	Suncus murinus picornavirus	Picornaviridae	NC_076199	FALSE	FALSE	FALSE	FALSE	Suncus murinus			Hainan Suncus murinus picornavirus		K6f	/	358			Hainan Suncus murinus picornavirus K6f/358
Hainan Suncus murinus rotavirus A K6f/355	K6f	Qionghai	Gut	Spring	SUB1749622124811	NMDC20394365	NMDCN0008OHV	1173485	68.6441	236	355	Rotavirus A	Sedoreoviridae	MN862205	FALSE	FALSE	FALSE	FALSE	pig			Hainan Suncus murinus rotavirus A		K6f	/	355			Hainan Suncus murinus rotavirus A K6f/355
Hainan Suncus murinus picorna-like virus 1 K6f/353	K6f	Qionghai	Gut	Spring	SUB1749622124811	NMDC20394365	NMDCN0008OI0	1185430	69.4915	354	353	Wenzhou shrew picorna-like virus 1	Picornaviridae	OQ716128	FALSE	FALSE	FALSE	FALSE	Chodsigoa smithii			Hainan Suncus murinus picorna-like virus 1		K6f	/	353			Hainan Suncus murinus picorna-like virus 1 K6f/353
Hainan Suncus murinus rna virus 1 K6f/340	K6f	Qionghai	Gut	Spring	SUB1749622124811	NMDC20394365	NMDCN0008OI1	1246127	80.6818	88	340	Leishmania RNA virus 1 - 1	Totiviridae	NC_002063	FALSE	FALSE	FALSE	FALSE				Hainan Suncus murinus rna virus 1		K6f	/	340			Hainan Suncus murinus rna virus 1 K6f/340
Hainan Suncus murinus riboviria K6f/330	K6f	Qionghai	Gut	Spring	SUB1749622124811	NMDC20394365	NMDCN0008OI2	1295969	71.875	160	330	Riboviria sp.	Riboviria	MZ679324	FALSE	FALSE	FALSE	FALSE				Hainan Suncus murinus riboviria		K6f	/	330			Hainan Suncus murinus riboviria K6f/330
Hainan Suncus murinus virus 11 K6f/321	K6f	Qionghai	Gut	Spring	SUB1749622124811	NMDC20394365	NMDCN0008OI3	1339810	75.4098	122	321	Wuhan insect virus 11	Riboviria	KX884551	FALSE	FALSE	FALSE	FALSE	crayfish			Hainan Suncus murinus virus 11		K6f	/	321			Hainan Suncus murinus virus 11 K6f/321
Hainan Suncus murinus riboviria K6f/320	K6f	Qionghai	Gut	Spring	SUB1749622124811	NMDC20394365	NMDCN0008OI4	1344978	81.1321	53	320	Riboviria sp.	Riboviria	OQ424454	FALSE	FALSE	FALSE	FALSE	bird			Hainan Suncus murinus riboviria		K6f	/	320			Hainan Suncus murinus riboviria K6f/320
Hainan Suncus murinus picorna-like virus 1 K6f/315	K6f	Qionghai	Gut	Spring	SUB1749622124811	NMDC20394365	NMDCN0008OI5	1368807	86.0317	315	315	Wenzhou shrew picorna-like virus 1	Picornaviridae	OQ716128	FALSE	FALSE	FALSE	FALSE	Chodsigoa smithii			Hainan Suncus murinus picorna-like virus 1		K6f	/	315			Hainan Suncus murinus picorna-like virus 1 K6f/315
Hainan Suncus murinus triatoma virus K6f/308	K6f	Qionghai	Gut	Spring	SUB1749622124811	NMDC20394365	NMDCN0008OI6	1406541	80	100	308	Triatoma virus	Dicistroviridae	NC_003783	FALSE	FALSE	FALSE	FALSE	Triatoma infestans			Hainan Suncus murinus triatoma virus		K6f	/	308			Hainan Suncus murinus triatoma virus K6f/308
Hainan Suncus murinus picobirnavirus K6f/2411	K6f	Qionghai	Gut	Spring	SUB1749622124811	NMDC20394365	NMDCN0008OI7	14340	66.9481	829	2411	Porcine picobirnavirus	Picobirnaviridae	MW978230	FALSE	FALSE	FALSE	FALSE	Sus scrofa			Hainan Suncus murinus picobirnavirus		K6f	/	2411			Hainan Suncus murinus picobirnavirus K6f/2411
Hainan Suncus murinus picornavirus K6f/290	K6f	Qionghai	Gut	Spring	SUB1749622124811	NMDC20394365	NMDCN0008OI8	1500348	89.6552	290	290	Suncus murinus picornavirus	Picornaviridae	NC_076199	FALSE	FALSE	FALSE	FALSE	Suncus murinus			Hainan Suncus murinus picornavirus		K6f	/	290			Hainan Suncus murinus picornavirus K6f/290
Hainan Suncus murinus picornavirus K6f/283	K6f	Qionghai	Gut	Spring	SUB1749622124811	NMDC20394365	NMDCN0008OI9	1541190	89.0459	283	283	Suncus murinus picornavirus	Picornaviridae	NC_076199	FALSE	FALSE	FALSE	FALSE	Suncus murinus			Hainan Suncus murinus picornavirus		K6f	/	283			Hainan Suncus murinus picornavirus K6f/283
Hainan Suncus murinus thottapalayam virus K6f/282	K6f	Qionghai	Gut	Spring	SUB1749622124811	NMDC20394365	NMDCN0008OIA	1544504	96.0993	282	282	Thottapalayam virus	Hantaviridae	PP744946	FALSE	FALSE	FALSE	FALSE	Tylonycteris fulvida			Hainan Suncus murinus thottapalayam virus		K6f	/	282			Hainan Suncus murinus thottapalayam virus K6f/282
Hainan Suncus murinus apis polycipivirus K6f/277	K6f	Qionghai	Gut	Spring	SUB1749622124811	NMDC20394365	NMDCN0008OIB	1576700	71.5953	257	277	Apis polycipivirus	Polycipiviridae	MZ822098	FALSE	FALSE	FALSE	FALSE	Apis cerana			Hainan Suncus murinus apis polycipivirus		K6f	/	277			Hainan Suncus murinus apis polycipivirus K6f/277
Hainan Suncus murinus rna virus 1a K6f/277	K6f	Qionghai	Gut	Spring	SUB1749622124811	NMDC20394365	NMDCN0008OIC	1579751	70.3571	280	277	Melipona quadrifasciata virus 1a	Riboviria	MH340499	FALSE	FALSE	FALSE	FALSE	Melipona quadrifasciata quadrifasciata			Hainan Suncus murinus rna virus 1a		K6f	/	277			Hainan Suncus murinus rna virus 1a K6f/277
Hainan Suncus murinus dicistroviridae K6f/276	K6f	Qionghai	Gut	Spring	SUB1749622124811	NMDC20394365	NMDCN0008OID	1584107	68.6347	271	276	Dicistroviridae sp.	Dicistroviridae	PP745445	FALSE	FALSE	FALSE	FALSE	Tylonycteris fulvida			Hainan Suncus murinus dicistroviridae		K6f	/	276			Hainan Suncus murinus dicistroviridae K6f/276
Hainan Suncus murinus picorna-like virus 1 K6f/275	K6f	Qionghai	Gut	Spring	SUB1749622124811	NMDC20394365	NMDCN0008OIE	1586382	88.3636	275	275	Wenzhou shrew picorna-like virus 1	Picornaviridae	OQ716129	FALSE	FALSE	FALSE	FALSE	Crocidura attenuata			Hainan Suncus murinus picorna-like virus 1		K6f	/	275			Hainan Suncus murinus picorna-like virus 1 K6f/275
Hainan Suncus murinus iflaviridae K6f/269	K6f	Qionghai	Gut	Spring	SUB1749622124811	NMDC20394365	NMDCN0008OIF	1631344	87.234	47	269	Iflaviridae sp.	Iflaviridae	PP745013	FALSE	FALSE	FALSE	FALSE	Tylonycteris fulvida			Hainan Suncus murinus iflaviridae		K6f	/	269			Hainan Suncus murinus iflaviridae K6f/269
Hainan Suncus murinus dicistroviridae 3 K6f/1028	K6f	Qionghai	Gut	Spring	SUB1749622124811	NMDC20394365	NMDCN0008OIG	164922	87.8099	484	1028	Dicistroviridae sp. 3	Dicistroviridae	MZ394718	FALSE	FALSE	FALSE	FALSE	Anoplolepis gracilipes			Hainan Suncus murinus dicistroviridae 3		K6f	/	1028			Hainan Suncus murinus dicistroviridae 3 K6f/1028
Hainan Suncus murinus seadorna-like virus 1 K6f/264	K6f	Qionghai	Gut	Spring	SUB1749622124811	NMDC20394365	NMDCN0008OIH	1664808	77.7358	265	264	Crocidura shantungensis seadorna-like virus 1	Sedoreoviridae	PP272712	FALSE	FALSE	FALSE	FALSE	Crocidura shantungensis			Hainan Suncus murinus seadorna-like virus 1		K6f	/	264			Hainan Suncus murinus seadorna-like virus 1 K6f/264
Hainan Suncus murinus calhevirus-2a K6f/258	K6f	Qionghai	Gut	Spring	SUB1749622124811	NMDC20394365	NMDCN0008OII	1705313	75.3521	142	258	Calhevirus-2a	Picornaviridae	AB937990	FALSE	FALSE	FALSE	FALSE	Crocidura hirta			Hainan Suncus murinus calhevirus-2a		K6f	/	258			Hainan Suncus murinus calhevirus-2a K6f/258
Hainan Suncus murinus picornavirales K6f/256	K6f	Qionghai	Gut	Spring	SUB1749622124811	NMDC20394365	NMDCN0008OIJ	1716845	90.2344	256	256	Picornavirales sp.	Picornaviridae	KY432941	FALSE	FALSE	FALSE	FALSE	rodent			Hainan Suncus murinus picornavirales		K6f	/	256			Hainan Suncus murinus picornavirales K6f/256
Hainan Suncus murinus ribovirus 2 K6f/254	K6f	Qionghai	Gut	Spring	SUB1749622124811	NMDC20394365	NMDCN0008OIK	1731182	73.2759	232	254	Wenzhou bat ribovirus 2	Riboviria	OQ802774	FALSE	FALSE	FALSE	FALSE	Pipistrellus abramus			Hainan Suncus murinus ribovirus 2		K6f	/	254			Hainan Suncus murinus ribovirus 2 K6f/254
Hainan Suncus murinus polycipiviridae K6f/254	K6f	Qionghai	Gut	Spring	SUB1749622124811	NMDC20394365	NMDCN0008OIL	1733139	80.3279	244	254	Polycipiviridae sp.	Polycipiviridae	MZ679324	FALSE	FALSE	FALSE	FALSE				Hainan Suncus murinus polycipiviridae		K6f	/	254			Hainan Suncus murinus polycipiviridae K6f/254
Hainan Suncus murinus mischivirus E K6f/253	K6f	Qionghai	Gut	Spring	SUB1749622124811	NMDC20394365	NMDCN0008OIM	1739063	83.004	253	253	Mischivirus E	Picornaviridae	OQ716013	FALSE	FALSE	FALSE	FALSE	Suncus murinus			Hainan Suncus murinus mischivirus E		K6f	/	253			Hainan Suncus murinus mischivirus E K6f/253
Hainan Suncus murinus polycipiviridae K6f/251	K6f	Qionghai	Gut	Spring	SUB1749622124811	NMDC20394365	NMDCN0008OIN	1755823	91.6335	251	251	Polycipiviridae sp.	Polycipiviridae	PP744894	FALSE	FALSE	FALSE	FALSE	Tylonycteris tonkinensis			Hainan Suncus murinus polycipiviridae		K6f	/	251			Hainan Suncus murinus polycipiviridae K6f/251
Hainan Suncus murinus rotavirus G28 K6f/251	K6f	Qionghai	Gut	Spring	SUB1749622124811	NMDC20394365	NMDCN0008OIO	1755970	91.6335	251	251	Rotavirus G28	Sedoreoviridae	KU243691	FALSE	FALSE	FALSE	FALSE	Homo sapiens			Hainan Suncus murinus rotavirus G28		K6f	/	251			Hainan Suncus murinus rotavirus G28 K6f/251
Hainan Suncus murinus fusarivirus 3 K6f/246	K6f	Qionghai	Gut	Spring	SUB1749622124811	NMDC20394365	NMDCN0008OIP	1796390	70.5128	234	246	Erysiphe necator associated fusarivirus 3	Fusariviridae	MN627479	FALSE	FALSE	FALSE	FALSE	Erysiphe necator			Hainan Suncus murinus fusarivirus 3		K6f	/	246			Hainan Suncus murinus fusarivirus 3 K6f/246
Hainan Suncus murinus picorna-like virus 1 K6f/237	K6f	Qionghai	Gut	Spring	SUB1749622124811	NMDC20394365	NMDCN0008OIQ	1878219	90.2954	237	237	Wenzhou shrew picorna-like virus 1	Picornaviridae	OQ716129	FALSE	FALSE	FALSE	FALSE	Crocidura attenuata			Hainan Suncus murinus picorna-like virus 1		K6f	/	237			Hainan Suncus murinus picorna-like virus 1 K6f/237
Hainan Suncus murinus rotavirus A K6f/235	K6f	Qionghai	Gut	Spring	SUB1749622124811	NMDC20394365	NMDCN0008OIR	1903879	81.2766	235	235	Rotavirus A bat/4852/Kenya/2007	Sedoreoviridae	GU983673	FALSE	FALSE	FALSE	FALSE	Eidolon helvum (African fruit bat)			Hainan Suncus murinus rotavirus A		K6f	/	235			Hainan Suncus murinus rotavirus A K6f/235
Hainan Suncus murinus mischivirus E K6f/234	K6f	Qionghai	Gut	Spring	SUB1749622124811	NMDC20394365	NMDCN0008OIS	1915483	86.2661	233	234	Mischivirus E	Picornaviridae	OQ716013	FALSE	FALSE	FALSE	FALSE	Suncus murinus			Hainan Suncus murinus mischivirus E		K6f	/	234			Hainan Suncus murinus mischivirus E K6f/234
Hainan Suncus murinus picornaviridae K6f/231	K6f	Qionghai	Gut	Spring	SUB1749622124811	NMDC20394365	NMDCN0008OIT	1938689	79.4521	73	231	Picornaviridae sp.	Picornaviridae	OR867741	FALSE	FALSE	FALSE	FALSE	Vespertilio sinensis			Hainan Suncus murinus picornaviridae		K6f	/	231			Hainan Suncus murinus picornaviridae K6f/231
Hainan Suncus murinus riboviria K6f/228	K6f	Qionghai	Gut	Spring	SUB1749622124811	NMDC20394365	NMDCN0008OIU	1969742	73.2323	198	228	Riboviria sp.	Riboviria	OR869642	FALSE	FALSE	FALSE	FALSE	Rhinolophus sp.			Hainan Suncus murinus riboviria		K6f	/	228			Hainan Suncus murinus riboviria K6f/228
Hainan Suncus murinus astrovirus 1 K6f/226	K6f	Qionghai	Gut	Spring	SUB1749622124811	NMDC20394365	NMDCN0008OIV	1998794	93.3036	224	226	Wenzhou rodent astrovirus 1	Astroviridae	OQ802755	FALSE	FALSE	FALSE	FALSE	Suncus murinus			Hainan Suncus murinus astrovirus 1		K6f	/	226			Hainan Suncus murinus astrovirus 1 K6f/226
Hainan Suncus murinus rotavirus 1 K6f/225	K6f	Qionghai	Gut	Spring	SUB1749622124811	NMDC20394365	NMDCN0008OJ0	2000141	77.193	228	225	Jingmen shrew rotavirus 1	Sedoreoviridae	OQ716246	FALSE	FALSE	FALSE	FALSE	Crocidura shantungensis			Hainan Suncus murinus rotavirus 1		K6f	/	225			Hainan Suncus murinus rotavirus 1 K6f/225
Hainan Suncus murinus riboviria K6f/225	K6f	Qionghai	Gut	Spring	SUB1749622124811	NMDC20394365	NMDCN0008OJ1	2007584	75.3623	69	225	Riboviria sp.	Riboviria	OP958888	FALSE	FALSE	FALSE	FALSE	Emberiza spodocephala			Hainan Suncus murinus riboviria		K6f	/	225			Hainan Suncus murinus riboviria K6f/225
Hainan Suncus murinus riboviria K6f/944	K6f	Qionghai	Gut	Spring	SUB1749622124811	NMDC20394365	NMDCN0008OJ2	203172	67.2131	244	944	Riboviria sp.	Riboviria	OQ423595	FALSE	FALSE	FALSE	FALSE	bird			Hainan Suncus murinus riboviria		K6f	/	944			Hainan Suncus murinus riboviria K6f/944
Hainan Suncus murinus picorna-like virus 1 K6f/4143	K6f	Qionghai	Gut	Spring	SUB1749622124811	NMDC20394365	NMDCN0008OJ3	2203	80.0194	4119	4143	Wenzhou shrew picorna-like virus 1	Picornaviridae	OQ716130	FALSE	FALSE	FALSE	FALSE	Suncus murinus			Hainan Suncus murinus picorna-like virus 1		K6f	/	4143			Hainan Suncus murinus picorna-like virus 1 K6f/4143
Hainan Suncus murinus mischivirus E K6f/907	K6f	Qionghai	Gut	Spring	SUB1749622124811	NMDC20394365	NMDCN0008OJ4	223051	80.8159	907	907	Mischivirus E	Picornaviridae	OQ716012	FALSE	FALSE	FALSE	FALSE	Suncus murinus			Hainan Suncus murinus mischivirus E		K6f	/	907			Hainan Suncus murinus mischivirus E K6f/907
Hainan Suncus murinus mischivirus E K6f/838	K6f	Qionghai	Gut	Spring	SUB1749622124811	NMDC20394365	NMDCN0008OJ5	265643	87.9042	835	838	Mischivirus E	Picornaviridae	OQ716012	FALSE	FALSE	FALSE	FALSE	Suncus murinus			Hainan Suncus murinus mischivirus E		K6f	/	838			Hainan Suncus murinus mischivirus E K6f/838
Hainan Suncus murinus ribovirus 1 K6f/1951	K6f	Qionghai	Gut	Spring	SUB1749622124811	NMDC20394365	NMDCN0008OJ6	27860	84.0304	263	1951	Wenzhou shrew ribovirus 1	Riboviria	OQ802778	FALSE	FALSE	FALSE	FALSE	Suncus murinus			Hainan Suncus murinus ribovirus 1		K6f	/	1951			Hainan Suncus murinus ribovirus 1 K6f/1951
Hainan Suncus murinus mischivirus E K6f/755	K6f	Qionghai	Gut	Spring	SUB1749622124811	NMDC20394365	NMDCN0008OJ7	329861	83.3113	755	755	Mischivirus E	Picornaviridae	OQ716012	FALSE	FALSE	FALSE	FALSE	Suncus murinus			Hainan Suncus murinus mischivirus E		K6f	/	755			Hainan Suncus murinus mischivirus E K6f/755
Hainan Suncus murinus rotavirus 1 K6f/742	K6f	Qionghai	Gut	Spring	SUB1749622124811	NMDC20394365	NMDCN0008OJ8	342042	74.2547	738	742	Jingmen shrew rotavirus 1	Sedoreoviridae	OQ716246	FALSE	FALSE	FALSE	FALSE	Crocidura shantungensis			Hainan Suncus murinus rotavirus 1		K6f	/	742			Hainan Suncus murinus rotavirus 1 K6f/742
Hainan Suncus murinus picorna-like virus 1 K6f/3637	K6f	Qionghai	Gut	Spring	SUB1749622124811	NMDC20394365	NMDCN0008OJ9	3496	79.8728	3617	3637	Wenzhou shrew picorna-like virus 1	Picornaviridae	OQ716130	FALSE	FALSE	FALSE	FALSE	Suncus murinus			Hainan Suncus murinus picorna-like virus 1		K6f	/	3637			Hainan Suncus murinus picorna-like virus 1 K6f/3637
Hainan Suncus murinus virus 12 K6f/730	K6f	Qionghai	Gut	Spring	SUB1749622124811	NMDC20394365	NMDCN0008OJA	352885	72.6402	731	730	Solenopsis invicta virus 12	Dicistroviridae	MH727529	FALSE	FALSE	FALSE	FALSE	Solenopsis invicta (fire ant)			Hainan Suncus murinus virus 12		K6f	/	730			Hainan Suncus murinus virus 12 K6f/730
Hainan Suncus murinus picorna-like virus 2 K6f/673	K6f	Qionghai	Gut	Spring	SUB1749622124811	NMDC20394365	NMDCN0008OJB	413148	70.2259	487	673	Wenzhou shrew picorna-like virus 2	Picornaviridae	OQ716134	FALSE	FALSE	FALSE	FALSE	Suncus murinus			Hainan Suncus murinus picorna-like virus 2		K6f	/	673			Hainan Suncus murinus picorna-like virus 2 K6f/673
Hainan Suncus murinus polycipiviridae K6f/672	K6f	Qionghai	Gut	Spring	SUB1749622124811	NMDC20394365	NMDCN0008OJC	415088	89.5678	671	672	Polycipiviridae sp.	Polycipiviridae	PP744984	FALSE	FALSE	FALSE	FALSE	Tylonycteris tonkinensis			Hainan Suncus murinus polycipiviridae		K6f	/	672			Hainan Suncus murinus polycipiviridae K6f/672
Hainan Suncus murinus riboviria K6f/1684	K6f	Qionghai	Gut	Spring	SUB1749622124811	NMDC20394365	NMDCN0008OJD	43227	68.4471	1011	1684	Riboviria sp.	Riboviria	OQ425203	FALSE	FALSE	FALSE	FALSE	bird			Hainan Suncus murinus riboviria		K6f	/	1684			Hainan Suncus murinus riboviria K6f/1684
Hainan Suncus murinus rotavirus A K6f/648	K6f	Qionghai	Gut	Spring	SUB1749622124811	NMDC20394365	NMDCN0008OJE	443783	70.6186	388	648	Rotavirus A	Sedoreoviridae	OR497350	FALSE	FALSE	FALSE	FALSE	Homo sapiens			Hainan Suncus murinus rotavirus A		K6f	/	648			Hainan Suncus murinus rotavirus A K6f/648
Hainan Suncus murinus astrovirus 1 K6f/635	K6f	Qionghai	Gut	Spring	SUB1749622124811	NMDC20394365	NMDCN0008OJF	461390	92.7559	635	635	Wenzhou rodent astrovirus 1	Astroviridae	OQ802754	FALSE	FALSE	FALSE	FALSE	Suncus murinus			Hainan Suncus murinus astrovirus 1		K6f	/	635			Hainan Suncus murinus astrovirus 1 K6f/635
Hainan Suncus murinus rotavirus A K6f/625	K6f	Qionghai	Gut	Spring	SUB1749622124811	NMDC20394365	NMDCN0008OJG	474328	67.9054	296	625	Rotavirus A	Sedoreoviridae	KX778508	FALSE	FALSE	FALSE	FALSE	Homo sapiens			Hainan Suncus murinus rotavirus A		K6f	/	625			Hainan Suncus murinus rotavirus A K6f/625
Hainan Suncus murinus picornaviridae K6f/624	K6f	Qionghai	Gut	Spring	SUB1749622124811	NMDC20394365	NMDCN0008OJH	476181	74.6032	189	624	Picornaviridae sp.	Picornaviridae	OR867496	FALSE	FALSE	FALSE	FALSE	Pipistrellus pipistrellus			Hainan Suncus murinus picornaviridae		K6f	/	624			Hainan Suncus murinus picornaviridae K6f/624
Hainan Suncus murinus mischivirus E K6f/3304	K6f	Qionghai	Gut	Spring	SUB1749622124811	NMDC20394365	NMDCN0008OJI	4906	85.2469	3301	3304	Mischivirus E	Picornaviridae	OQ716013	FALSE	FALSE	FALSE	FALSE	Suncus murinus			Hainan Suncus murinus mischivirus E		K6f	/	3304			Hainan Suncus murinus mischivirus E K6f/3304
Hainan Suncus murinus dicistrovirus 1 K6f/600	K6f	Qionghai	Gut	Spring	SUB1749622124811	NMDC20394365	NMDCN0008OJJ	511986	67.4931	363	600	Oryctes dicistrovirus 1	Dicistroviridae	PQ110316	FALSE	FALSE	FALSE	FALSE	Oryctes sp.			Hainan Suncus murinus dicistrovirus 1		K6f	/	600			Hainan Suncus murinus dicistrovirus 1 K6f/600
Hainan Suncus murinus picornavirus K6f/1579	K6f	Qionghai	Gut	Spring	SUB1749622124811	NMDC20394365	NMDCN0008OJK	52098	88.2204	1579	1579	Suncus murinus picornavirus	Picornaviridae	NC_076199	FALSE	FALSE	FALSE	FALSE	Suncus murinus			Hainan Suncus murinus picornavirus		K6f	/	1579			Hainan Suncus murinus picornavirus K6f/1579
Hainan Suncus murinus picornaviridae K6f/3223	K6f	Qionghai	Gut	Spring	SUB1749622124811	NMDC20394365	NMDCN0008OJL	5361	67.2727	165	3223	Picornaviridae sp.	Picornaviridae	OR867531	FALSE	FALSE	FALSE	FALSE	Rhinolophus affinis			Hainan Suncus murinus picornaviridae		K6f	/	3223			Hainan Suncus murinus picornaviridae K6f/3223
Hainan Suncus murinus picorna-like virus 1 K6f/562	K6f	Qionghai	Gut	Spring	SUB1749622124811	NMDC20394365	NMDCN0008OJM	575658	94.306	562	562	Wenzhou shrew picorna-like virus 1	Picornaviridae	OQ802754	FALSE	FALSE	FALSE	FALSE	Suncus murinus			Hainan Suncus murinus picorna-like virus 1		K6f	/	562			Hainan Suncus murinus picorna-like virus 1 K6f/562
Hainan Suncus murinus rotavirus A K6f/1524	K6f	Qionghai	Gut	Spring	SUB1749622124811	NMDC20394365	NMDCN0008OJN	57686	66.2621	824	1524	Rotavirus A	Sedoreoviridae	KJ627038	FALSE	FALSE	FALSE	FALSE	Homo sapiens; sex: M; age: 7M			Hainan Suncus murinus rotavirus A		K6f	/	1524			Hainan Suncus murinus rotavirus A K6f/1524
Hainan Suncus murinus picorna-like virus 4 K6f/1471	K6f	Qionghai	Gut	Spring	SUB1749622124811	NMDC20394365	NMDCN0008OJO	63956	67.867	722	1471	Myrmica rubra picorna-like virus 4	Picornaviridae	MW314635	FALSE	FALSE	FALSE	FALSE	Myrmica rubra			Hainan Suncus murinus picorna-like virus 4		K6f	/	1471			Hainan Suncus murinus picorna-like virus 4 K6f/1471
Hainan Suncus murinus rotavirus 1 K6f/503	K6f	Qionghai	Gut	Spring	SUB1749622124811	NMDC20394365	NMDCN0008OJP	692440	76.626	492	503	Jingmen shrew rotavirus 1	Sedoreoviridae	OQ716246	FALSE	FALSE	FALSE	FALSE	Crocidura shantungensis			Hainan Suncus murinus rotavirus 1		K6f	/	503			Hainan Suncus murinus rotavirus 1 K6f/503
Hainan Suncus murinus dicistrovirus 2 K6f/490	K6f	Qionghai	Gut	Spring	SUB1749622124811	NMDC20394365	NMDCN0008OJQ	724129	75	96	490	Hangzhou dicistrovirus 2	Dicistroviridae	MZ209717	FALSE	FALSE	FALSE	FALSE	Paederus fuscipes			Hainan Suncus murinus dicistrovirus 2		K6f	/	490			Hainan Suncus murinus dicistrovirus 2 K6f/490
Hainan Suncus murinus picornavirus K6f/2897	K6f	Qionghai	Gut	Spring	SUB1749622124811	NMDC20394365	NMDCN0008OJR	7706	93.0618	2897	2897	Suncus murinus picornavirus	Picornaviridae	NC_076199	FALSE	FALSE	FALSE	FALSE	Suncus murinus			Hainan Suncus murinus picornavirus		K6f	/	2897			Hainan Suncus murinus picornavirus K6f/2897
Hainan Suncus murinus rotavirus A K6f/470	K6f	Qionghai	Gut	Spring	SUB1749622124811	NMDC20394365	NMDCN0008OJS	774092	81.5385	130	470	Porcine rotavirus A	Sedoreoviridae	LC776482	FALSE	FALSE	FALSE	FALSE	Sus scrofa domesticus			Hainan Suncus murinus rotavirus A		K6f	/	470			Hainan Suncus murinus rotavirus A K6f/470
Hainan Suncus murinus devil-picobirnavirus 4 K6f/453	K6f	Qionghai	Gut	Spring	SUB1749622124811	NMDC20394365	NMDCN0008OJT	818502	80	65	453	Tasmanian devil-associated picobirnavirus 4	Picobirnaviridae	MK521923	FALSE	FALSE	FALSE	FALSE	Sarcophilus harrisii			Hainan Suncus murinus devil-picobirnavirus 4		K6f	/	453			Hainan Suncus murinus devil-picobirnavirus 4 K6f/453
Hainan Suncus murinus picorna-like virus 2 K6f/9583	K6f	Qionghai	Gut	Spring	SUB1749622124811	NMDC20394365	NMDCN0008OJU	86	69.7363	2389	9583	Wenzhou shrew picorna-like virus 2	Picornaviridae	OQ716134	TRUE	TRUE	FALSE	FALSE	Suncus murinus			Hainan Suncus murinus picorna-like virus 2		K6f	/	9583			Hainan Suncus murinus picorna-like virus 2 K6f/9583
Hainan Suncus murinus picorna-like virus 2 K6f/435	K6f	Qionghai	Gut	Spring	SUB1749622124811	NMDC20394365	NMDCN0008OJV	871933	75.406	431	435	Wenzhou shrew picorna-like virus 2	Picornaviridae	OQ716134	FALSE	FALSE	FALSE	FALSE	Suncus murinus			Hainan Suncus murinus picorna-like virus 2		K6f	/	435			Hainan Suncus murinus picorna-like virus 2 K6f/435
Hainan Suncus murinus ribovirus 1 K6f/2770	K6f	Qionghai	Gut	Spring	SUB1749622124811	NMDC20394365	NMDCN0008OK0	9005	87.8949	2627	2770	Wenzhou shrew ribovirus 1	Riboviria	OQ802778	FALSE	FALSE	FALSE	FALSE	Suncus murinus			Hainan Suncus murinus ribovirus 1		K6f	/	2770			Hainan Suncus murinus ribovirus 1 K6f/2770
Hainan Suncus murinus enterovirus E K6f/416	K6f	Qionghai	Gut	Spring	SUB1749622124811	NMDC20394365	NMDCN0008OK1	936518	69.0625	320	416	Enterovirus E	Picornaviridae	PP272657	FALSE	FALSE	FALSE	FALSE	Crocidura shantungensis			Hainan Suncus murinus enterovirus E		K6f	/	416			Hainan Suncus murinus enterovirus E K6f/416
Hainan Suncus murinus dicistroviridae K6f/1281	K6f	Qionghai	Gut	Spring	SUB1749622124811	NMDC20394365	NMDCN0008OK2	93719	87.7159	1042	1281	Dicistroviridae sp. 3	Dicistroviridae	MZ394719	FALSE	FALSE	FALSE	FALSE	Anoplolepis gracilipes			Hainan Suncus murinus dicistroviridae		K6f	/	1281			Hainan Suncus murinus dicistroviridae K6f/1281
Hainan Suncus murinus rotavirus A K6f/1255	K6f	Qionghai	Gut	Spring	SUB1749622124811	NMDC20394365	NMDCN0008OK3	98963	72.8595	1238	1255	Human rotavirus A	Sedoreoviridae	KF812732	TRUE	TRUE	FALSE	FALSE	Homo sapiens			Hainan Suncus murinus rotavirus A		K6f	/	1255			Hainan Suncus murinus rotavirus A K6f/1255
Hainan Suncus murinus picorna-like virus 1 K6f/1006	K6f	Qionghai	Gut	Spring	SUB1749622124811	NMDC20394365	NMDCN0008OK4	173636	88.0478	1004	1006	Wenzhou shrew picorna-like virus 1	Picornaviridae	OQ716129	FALSE	FALSE	FALSE	FALSE	Crocidura attenuata			Hainan Suncus murinus picorna-like virus 1		K6f	/	1006			Hainan Suncus murinus picorna-like virus 1 K6f/1006
Hainan Suncus murinus henipavirus 1 K6p/450	K6p	Qionghai	Spleen	Spring	SUB1749622124811	NMDC20394388	NMDCN0008OK5	1318573	94	450	450	Wenzhou Apodemus agrarius henipavirus 1	Paramyxoviridae	MZ328275	FALSE	FALSE	FALSE	FALSE	Apodemus agrarius			Hainan Suncus murinus henipavirus 1		K6p	/	450			Hainan Suncus murinus henipavirus 1 K6p/450
Hainan Suncus murinus rotavirus G28 K6p/450	K6p	Qionghai	Spleen	Spring	SUB1749622124811	NMDC20394388	NMDCN0008OK6	1319485	94.2222	450	450	Rotavirus G28	Sedoreoviridae	KU243458	FALSE	FALSE	FALSE	FALSE	Homo sapiens			Hainan Suncus murinus rotavirus G28		K6p	/	450			Hainan Suncus murinus rotavirus G28 K6p/450
Hainan Suncus murinus rotavirus G28 K6p/1804	K6p	Qionghai	Spleen	Spring	SUB1749622124811	NMDC20394388	NMDCN0008OK7	153200	85.9557	1716	1804	Rotavirus G28	Sedoreoviridae	KU243621	FALSE	FALSE	FALSE	FALSE	Homo sapiens			Hainan Suncus murinus rotavirus G28		K6p	/	1804			Hainan Suncus murinus rotavirus G28 K6p/1804
Hainan Suncus murinus henipavirus 1 K6p/354	K6p	Qionghai	Spleen	Spring	SUB1749622124811	NMDC20394388	NMDCN0008OK8	1622495	94.0678	354	354	Wenzhou shrew henipavirus 1	Paramyxoviridae	OQ715594	FALSE	FALSE	FALSE	FALSE	Suncus murinus			Hainan Suncus murinus henipavirus 1		K6p	/	354			Hainan Suncus murinus henipavirus 1 K6p/354
Hainan Suncus murinus rotavirus G28 K6p/345	K6p	Qionghai	Spleen	Spring	SUB1749622124811	NMDC20394388	NMDCN0008OK9	1656640	83.0769	325	345	Rotavirus G28	Sedoreoviridae	KU243621	FALSE	FALSE	FALSE	FALSE	Homo sapiens			Hainan Suncus murinus rotavirus G28		K6p	/	345			Hainan Suncus murinus rotavirus G28 K6p/345
Hainan Suncus murinus rotavirus G28 K6p/297	K6p	Qionghai	Spleen	Spring	SUB1749622124811	NMDC20394388	NMDCN0008OKA	1836711	96.633	297	297	Rotavirus G28	Sedoreoviridae	KU243377	FALSE	FALSE	FALSE	FALSE	Homo sapiens			Hainan Suncus murinus rotavirus G28		K6p	/	297			Hainan Suncus murinus rotavirus G28 K6p/297
Hainan Suncus murinus rna virus K6p/253	K6p	Qionghai	Spleen	Spring	SUB1749622124811	NMDC20394388	NMDCN0008OKB	2024311	100	253	253	Cucumber green mottle mosaic virus	Virgaviridae	MH427279	FALSE	FALSE	FALSE	FALSE	Apis mellifera			Hainan Suncus murinus rna virus		K6p	/	253			Hainan Suncus murinus rna virus K6p/253
Hainan Suncus murinus henipavirus 1 K6p/252	K6p	Qionghai	Spleen	Spring	SUB1749622124811	NMDC20394388	NMDCN0008OKC	2028587	95.6349	252	252	Wenzhou Apodemus agrarius henipavirus 1	Paramyxoviridae	MZ328275	FALSE	FALSE	FALSE	FALSE	Apodemus agrarius			Hainan Suncus murinus henipavirus 1		K6p	/	252			Hainan Suncus murinus henipavirus 1 K6p/252
Hainan Suncus murinus rotavirus G28 K6p/246	K6p	Qionghai	Spleen	Spring	SUB1749622124811	NMDC20394388	NMDCN0008OKD	2057469	99.4949	198	246	Rotavirus G28	Sedoreoviridae	KU243395	FALSE	FALSE	FALSE	FALSE	Homo sapiens			Hainan Suncus murinus rotavirus G28		K6p	/	246			Hainan Suncus murinus rotavirus G28 K6p/246
Hainan Suncus murinus henipavirus 1 K6p/246	K6p	Qionghai	Spleen	Spring	SUB1749622124811	NMDC20394388	NMDCN0008OKE	2059185	91.0569	246	246	Wenzhou shrew henipavirus 1	Paramyxoviridae	OQ715593	FALSE	FALSE	FALSE	FALSE	Suncus murinus			Hainan Suncus murinus henipavirus 1		K6p	/	246			Hainan Suncus murinus henipavirus 1 K6p/246
Hainan Suncus murinus wenzhou Apodemus agrarius henipavirus 1 K6p/2773	K6p	Qionghai	Spleen	Spring	SUB1749622124811	NMDC20394388	NMDCN0008OKF	2101641	96.2025	2773	2773	Wenzhou Apodemus agrarius henipavirus 1	Paramyxoviridae	MZ328275	FALSE	FALSE	FALSE	FALSE	Apodemus agrarius			Hainan Suncus murinus wenzhou Apodemus agrarius henipavirus 1		K6p	/	2773			Hainan Suncus murinus wenzhou Apodemus agrarius henipavirus 1 K6p/2773
Hainan Suncus murinus astrovirus 1 K6p/233	K6p	Qionghai	Spleen	Spring	SUB1749622124811	NMDC20394388	NMDCN0008OKG	2123836	90.9871	233	233	Wenzhou rodent astrovirus 1	Astroviridae	KU243691	FALSE	FALSE	FALSE	FALSE	Homo sapiens			Hainan Suncus murinus astrovirus 1		K6p	/	233			Hainan Suncus murinus astrovirus 1 K6p/233
Hainan Suncus murinus rotavirus G28 K6p/1402	K6p	Qionghai	Spleen	Spring	SUB1749622124811	NMDC20394388	NMDCN0008OKH	271200	93.0384	1379	1402	Rotavirus G28	Sedoreoviridae	KU243598	FALSE	FALSE	FALSE	FALSE	Homo sapiens			Hainan Suncus murinus rotavirus G28		K6p	/	1402			Hainan Suncus murinus rotavirus G28 K6p/1402
Hainan Suncus murinus rotavirus G28 K6p/1294	K6p	Qionghai	Spleen	Spring	SUB1749622124811	NMDC20394388	NMDCN0008OKI	318666	97.1129	1143	1294	Rotavirus G28	Sedoreoviridae	KU243659	FALSE	FALSE	FALSE	FALSE	Homo sapiens			Hainan Suncus murinus rotavirus G28		K6p	/	1294			Hainan Suncus murinus rotavirus G28 K6p/1294
Hainan Suncus murinus riboviria K6p/237	K6p	Qionghai	Spleen	Spring	SUB1749622124811	NMDC20394388	NMDCN0008OKJ	46198	91.5094	212	237	Riboviria sp.	Riboviria	OQ715593	TRUE	TRUE	FALSE	FALSE	Suncus murinus			Hainan Suncus murinus riboviria		K6p	/	237			Hainan Suncus murinus riboviria K6p/237
Hainan Suncus murinus rotavirus G28 K6p/2517	K6p	Qionghai	Spleen	Spring	SUB1749622124811	NMDC20394388	NMDCN0008OKK	62060	97.3789	2251	2517	Rotavirus G28	Sedoreoviridae	KU243548	FALSE	FALSE	FALSE	FALSE	Homo sapiens			Hainan Suncus murinus rotavirus G28		K6p	/	2517			Hainan Suncus murinus rotavirus G28 K6p/2517
Hainan Suncus murinus rotavirus G28 K6p/741	K6p	Qionghai	Spleen	Spring	SUB1749622124811	NMDC20394388	NMDCN0008OKL	777364	96.4706	680	741	Rotavirus G28	Sedoreoviridae	KU243376	FALSE	FALSE	FALSE	FALSE	Homo sapiens			Hainan Suncus murinus rotavirus G28		K6p	/	741			Hainan Suncus murinus rotavirus G28 K6p/741
Hainan Suncus murinus rotavirus G28 K6p/740	K6p	Qionghai	Spleen	Spring	SUB1749622124811	NMDC20394388	NMDCN0008OKM	778230	97.4255	738	740	Rotavirus G28	Sedoreoviridae	KU243571	FALSE	FALSE	FALSE	FALSE	Homo sapiens			Hainan Suncus murinus rotavirus G28		K6p	/	740			Hainan Suncus murinus rotavirus G28 K6p/740
Hainan Suncus murinus rotavirus A K6p/696	K6p	Qionghai	Spleen	Spring	SUB1749622124811	NMDC20394388	NMDCN0008OKN	839100	94.8276	696	696	Rotavirus A	Sedoreoviridae	OQ716258	FALSE	FALSE	FALSE	FALSE	Suncus murinus			Hainan Suncus murinus rotavirus A		K6p	/	696			Hainan Suncus murinus rotavirus A K6p/696
Hainan Suncus murinus rotavirus G28 K6p/666	K6p	Qionghai	Spleen	Spring	SUB1749622124811	NMDC20394388	NMDCN0008OKO	883228	92.926	622	666	Rotavirus G28	Sedoreoviridae	KU243692	TRUE	TRUE	FALSE	FALSE	Homo sapiens			Hainan Suncus murinus rotavirus G28		K6p	/	666			Hainan Suncus murinus rotavirus G28 K6p/666
Hainan Suncus murinus enterovirus E K6p/2166	K6p	Qionghai	Spleen	Spring	SUB1749622124811	NMDC20394388	NMDCN0008OKP	95255	96.1791	1675	2166	Enterovirus E	Picornaviridae	KU243570	FALSE	FALSE	FALSE	FALSE	Homo sapiens			Hainan Suncus murinus enterovirus E		K6p	/	2166			Hainan Suncus murinus enterovirus E K6p/2166
Hainan Suncus murinus astrovirus K7f/1605	K7f	Baoting	Gut	Spring	SUB1749622124811	NMDC20394366	NMDCN0008OKQ	12214	73.6128	1622	1605	Rodent astrovirus	Astroviridae	OR711901	FALSE	FALSE	FALSE	FALSE	Rattus norvegicus			Hainan Suncus murinus astrovirus		K7f	/	1605			Hainan Suncus murinus astrovirus K7f/1605
Hainan Suncus murinus rasavirus. K7f/291	K7f	Baoting	Gut	Spring	SUB1749622124811	NMDC20394366	NMDCN0008OKR	1313677	94.5017	291	291	Rasavirus sp..	Rasavirus	KX673233	FALSE	FALSE	FALSE	FALSE	rat			Hainan Suncus murinus rasavirus.		K7f	/	291			Hainan Suncus murinus rasavirus. K7f/291
Hainan Suncus murinus riboviria K7f/285	K7f	Baoting	Gut	Spring	SUB1749622124811	NMDC20394366	NMDCN0008OKS	1356211	73.7864	103	285	Riboviria sp.	Riboviria	KY928920	FALSE	FALSE	FALSE	FALSE	Marmota himalayana			Hainan Suncus murinus riboviria		K7f	/	285			Hainan Suncus murinus riboviria K7f/285
Hainan Suncus murinus astrovirus K7f/280	K7f	Baoting	Gut	Spring	SUB1749622124811	NMDC20394366	NMDCN0008OKT	1392157	76	275	280	Rodent astrovirus	Astroviridae	OR711901	FALSE	FALSE	FALSE	FALSE	Rattus norvegicus			Hainan Suncus murinus astrovirus		K7f	/	280			Hainan Suncus murinus astrovirus K7f/280
Hainan Suncus murinus picobirnavirus K7f/271	K7f	Baoting	Gut	Spring	SUB1749622124811	NMDC20394366	NMDCN0008OKU	1477528	76.1062	113	271	Porcine picobirnavirus	Picobirnaviridae	MW977347	FALSE	FALSE	FALSE	FALSE	Sus scrofa			Hainan Suncus murinus picobirnavirus		K7f	/	271			Hainan Suncus murinus picobirnavirus K7f/271
Hainan Suncus murinus picobirnavirus 52 K7f/269	K7f	Baoting	Gut	Spring	SUB1749622124811	NMDC20394366	NMDCN0008OKV	1497004	81.1966	117	269	Hubei picobirnavirus 52	Picobirnaviridae	MZ556537	FALSE	FALSE	FALSE	FALSE				Hainan Suncus murinus picobirnavirus 52		K7f	/	269			Hainan Suncus murinus picobirnavirus 52 K7f/269
Hainan Suncus murinus hunnivirus A9 K7f/258	K7f	Baoting	Gut	Spring	SUB1749622124811	NMDC20394366	NMDCN0008OL0	1591507	85.6589	258	258	hunnivirus A9	Picornaviridae	KY432925	FALSE	FALSE	FALSE	FALSE	rodent			Hainan Suncus murinus hunnivirus A9		K7f	/	258			Hainan Suncus murinus hunnivirus A9 K7f/258
Hainan Suncus murinus picornavirus 1 K7f/254	K7f	Baoting	Gut	Spring	SUB1749622124811	NMDC20394366	NMDCN0008OL1	1634474	71.8121	149	254	Wenzhou shrew picornavirus 1	Picornaviridae	OQ716060	FALSE	FALSE	FALSE	FALSE	Suncus murinus			Hainan Suncus murinus picornavirus 1		K7f	/	254			Hainan Suncus murinus picornavirus 1 K7f/254
Hainan Suncus murinus arterivirus 2 K7f/249	K7f	Baoting	Gut	Spring	SUB1749622124811	NMDC20394366	NMDCN0008OL2	1691531	93.5743	249	249	Jingmen shrew arterivirus 2	Arteriviridae	MW317140	FALSE	FALSE	FALSE	FALSE				Hainan Suncus murinus arterivirus 2		K7f	/	249			Hainan Suncus murinus arterivirus 2 K7f/249
Hainan Suncus murinus picobirnavirus K7f/240	K7f	Baoting	Gut	Spring	SUB1749622124811	NMDC20394366	NMDCN0008OL3	1812824	79.5812	191	240	Microtus picobirnavirus V-111/USA/2008	Picobirnaviridae	JF755420	FALSE	FALSE	FALSE	FALSE	Microtus pennsylvanicus			Hainan Suncus murinus picobirnavirus		K7f	/	240			Hainan Suncus murinus picobirnavirus K7f/240
Hainan Suncus murinus picobirnavirus K7f/237	K7f	Baoting	Gut	Spring	SUB1749622124811	NMDC20394366	NMDCN0008OL4	1856547	73.3333	135	237	Marmot picobirnavirus	Picobirnaviridae	KY928929	FALSE	FALSE	FALSE	FALSE	Marmota himalayana			Hainan Suncus murinus picobirnavirus		K7f	/	237			Hainan Suncus murinus picobirnavirus K7f/237
Hainan Suncus murinus rasavirus. K7f/234	K7f	Baoting	Gut	Spring	SUB1749622124811	NMDC20394366	NMDCN0008OL5	1897312	87.9828	233	234	Rasavirus sp..	Rasavirus	KX673233	FALSE	FALSE	FALSE	FALSE	rat			Hainan Suncus murinus rasavirus.		K7f	/	234			Hainan Suncus murinus rasavirus. K7f/234
Hainan Suncus murinus picobirnavirus K7f/232	K7f	Baoting	Gut	Spring	SUB1749622124811	NMDC20394366	NMDCN0008OL6	1929483	76	75	232	Porcine picobirnavirus	Picobirnaviridae	MW978389	FALSE	FALSE	FALSE	FALSE	Sus scrofa			Hainan Suncus murinus picobirnavirus		K7f	/	232			Hainan Suncus murinus picobirnavirus K7f/232
Hainan Suncus murinus astrovirus K7f/703	K7f	Baoting	Gut	Spring	SUB1749622124811	NMDC20394366	NMDCN0008OL7	193852	72.017	704	703	Rodent astrovirus	Astroviridae	OR711901	FALSE	FALSE	FALSE	FALSE	Rattus norvegicus			Hainan Suncus murinus astrovirus		K7f	/	703			Hainan Suncus murinus astrovirus K7f/703
Hainan Suncus murinus astrovirus K7f/229	K7f	Baoting	Gut	Spring	SUB1749622124811	NMDC20394366	NMDCN0008OL8	1962170	94.7598	229	229	Rodent astrovirus	Astroviridae	KT946730	FALSE	FALSE	FALSE	FALSE	Rattus andamanensis			Hainan Suncus murinus astrovirus		K7f	/	229			Hainan Suncus murinus astrovirus K7f/229
Hainan Suncus murinus picobirnavirus K7f/228	K7f	Baoting	Gut	Spring	SUB1749622124811	NMDC20394366	NMDCN0008OL9	1982082	85.7143	217	228	Porcine picobirnavirus	Picobirnaviridae	MW977256	FALSE	FALSE	FALSE	FALSE	Sus scrofa			Hainan Suncus murinus picobirnavirus		K7f	/	228			Hainan Suncus murinus picobirnavirus K7f/228
Hainan Suncus murinus parabovirus A2 K7f/4717	K7f	Baoting	Gut	Spring	SUB1749622124811	NMDC20394366	NMDCN0008OLA	205	84.8356	4715	4717	parabovirus A2	Picornaviridae	MF352414	FALSE	FALSE	FALSE	FALSE	Rattus losea			Hainan Suncus murinus parabovirus A2		K7f	/	4717			Hainan Suncus murinus parabovirus A2 K7f/4717
Hainan Suncus murinus astrovirus 1 K7f/1369	K7f	Baoting	Gut	Spring	SUB1749622124811	NMDC20394366	NMDCN0008OLB	21594	73.3126	963	1369	Wufeng rodent astrovirus 1	Astroviridae	OQ802756	FALSE	FALSE	FALSE	FALSE	Rattus nitidus			Hainan Suncus murinus astrovirus 1		K7f	/	1369			Hainan Suncus murinus astrovirus 1 K7f/1369
Hainan Suncus murinus rna virus 1 K7f/588	K7f	Baoting	Gut	Spring	SUB1749622124811	NMDC20394366	NMDCN0008OLC	311034	66.6667	357	588	Eimeria brunetti RNA virus 1	Totiviridae	NC_002701	FALSE	FALSE	FALSE	FALSE				Hainan Suncus murinus rna virus 1		K7f	/	588			Hainan Suncus murinus rna virus 1 K7f/588
Hainan Suncus murinus hunnivirus A9 K7f/7554	K7f	Baoting	Gut	Spring	SUB1749622124811	NMDC20394366	NMDCN0008OLD	32	89.0358	7561	7554	hunnivirus A9	Picornaviridae	KY432925	FALSE	FALSE	FALSE	FALSE	rodent			Hainan Suncus murinus hunnivirus A9		K7f	/	7554			Hainan Suncus murinus hunnivirus A9 K7f/7554
Hainan Suncus murinus parabovirus A K7f/2283	K7f	Baoting	Gut	Spring	SUB1749622124811	NMDC20394366	NMDCN0008OLE	3349	85.2915	2264	2283	Parabovirus A	Picornaviridae	OQ716024	FALSE	FALSE	FALSE	FALSE	Rattus tanezumi			Hainan Suncus murinus parabovirus A		K7f	/	2283			Hainan Suncus murinus parabovirus A K7f/2283
Hainan Suncus murinus rna virus 17 K7f/531	K7f	Baoting	Gut	Spring	SUB1749622124811	NMDC20394366	NMDCN0008OLF	399852	80.3571	56	531	Ustilaginoidea virens RNA virus 17	Riboviria	OR523130	FALSE	FALSE	FALSE	FALSE	Ustilaginoidea virens			Hainan Suncus murinus rna virus 17		K7f	/	531			Hainan Suncus murinus rna virus 17 K7f/531
Hainan Suncus murinus totiviridae K7f/525	K7f	Baoting	Gut	Spring	SUB1749622124811	NMDC20394366	NMDCN0008OLG	409985	82.5397	63	525	Totiviridae sp.	Totiviridae	MZ218605	FALSE	FALSE	FALSE	FALSE				Hainan Suncus murinus totiviridae		K7f	/	525			Hainan Suncus murinus totiviridae K7f/525
Hainan Suncus murinus parabovirus A K7f/504	K7f	Baoting	Gut	Spring	SUB1749622124811	NMDC20394366	NMDCN0008OLH	450713	80.6584	486	504	Parabovirus A	Picornaviridae	OQ716018	FALSE	FALSE	FALSE	FALSE	Rattus tanezumi			Hainan Suncus murinus parabovirus A		K7f	/	504			Hainan Suncus murinus parabovirus A K7f/504
Hainan Suncus murinus astrovirus K7f/6753	K7f	Baoting	Gut	Spring	SUB1749622124811	NMDC20394366	NMDCN0008OLI	51	90.7004	6753	6753	Rodent astrovirus	Astroviridae	KT946728	TRUE	TRUE	TRUE	FALSE	Rattus andamanensis			Hainan Suncus murinus astrovirus		K7f	/	6753			Hainan Suncus murinus astrovirus K7f/6753
Hainan Suncus murinus picorna-like virus 1 K7f/473	K7f	Baoting	Gut	Spring	SUB1749622124811	NMDC20394366	NMDCN0008OLJ	521294	79.8673	452	473	Wenzhou shrew picorna-like virus 1	Picornaviridae	OQ716018	FALSE	FALSE	FALSE	FALSE	Rattus tanezumi			Hainan Suncus murinus picorna-like virus 1		K7f	/	473			Hainan Suncus murinus picorna-like virus 1 K7f/473
Hainan Suncus murinus astrovirus 1 K7f/995	K7f	Baoting	Gut	Spring	SUB1749622124811	NMDC20394366	NMDCN0008OLK	66331	77.0732	205	995	Wufeng rodent astrovirus 1	Astroviridae	OQ802756	FALSE	FALSE	FALSE	FALSE	Rattus nitidus			Hainan Suncus murinus astrovirus 1		K7f	/	995			Hainan Suncus murinus astrovirus 1 K7f/995
Hainan Suncus murinus picobirnavirus K7f/422	K7f	Baoting	Gut	Spring	SUB1749622124811	NMDC20394366	NMDCN0008OLL	672487	67.5079	317	422	Porcine picobirnavirus	Picobirnaviridae	MW978692	FALSE	FALSE	FALSE	FALSE	Sus scrofa			Hainan Suncus murinus picobirnavirus		K7f	/	422			Hainan Suncus murinus picobirnavirus K7f/422
Hainan Suncus murinus riboviria K7f/416	K7f	Baoting	Gut	Spring	SUB1749622124811	NMDC20394366	NMDCN0008OLM	692682	81.9672	122	416	Riboviria sp.	Riboviria	OR870118	FALSE	FALSE	FALSE	FALSE	Rousettus leschenaulti			Hainan Suncus murinus riboviria		K7f	/	416			Hainan Suncus murinus riboviria K7f/416
Hainan Suncus murinus riboviria K7f/385	K7f	Baoting	Gut	Spring	SUB1749622124811	NMDC20394366	NMDCN0008OLN	814391	72.973	111	385	Riboviria sp.	Riboviria	OR870766	FALSE	FALSE	FALSE	FALSE	Hipposideros armiger			Hainan Suncus murinus riboviria		K7f	/	385			Hainan Suncus murinus riboviria K7f/385
Hainan Suncus murinus astrovirus K7f/382	K7f	Baoting	Gut	Spring	SUB1749622124811	NMDC20394366	NMDCN0008OLO	824737	76.4384	365	382	Rodent astrovirus	Astroviridae	OR711901	FALSE	FALSE	FALSE	FALSE	Rattus norvegicus			Hainan Suncus murinus astrovirus		K7f	/	382			Hainan Suncus murinus astrovirus K7f/382
Hainan Suncus murinus rotavirus B K7f/369	K7f	Baoting	Gut	Spring	SUB1749622124811	NMDC20394366	NMDCN0008OLP	886760	79.1328	369	369	Rotavirus B	Sedoreoviridae	M97203	FALSE	FALSE	FALSE	FALSE				Hainan Suncus murinus rotavirus B		K7f	/	369			Hainan Suncus murinus rotavirus B K7f/369
Hainan Suncus murinus parabovirus A2 K7p/306	K7p	Baoting	Spleen	Spring	SUB1749622124811	NMDC20394389	NMDCN0008OLQ	107581	91.5033	306	306	parabovirus A2	Picornaviridae	MF352414	FALSE	FALSE	FALSE	FALSE	Rattus losea			Hainan Suncus murinus parabovirus A2		K7p	/	306			Hainan Suncus murinus parabovirus A2 K7p/306
Hainan Suncus murinus astrovirus K7p/303	K7p	Baoting	Spleen	Spring	SUB1749622124811	NMDC20394389	NMDCN0008OLR	109784	97.1193	243	303	Rodent astrovirus	Astroviridae	KT946727	FALSE	FALSE	FALSE	FALSE	Rattus andamanensis			Hainan Suncus murinus astrovirus		K7p	/	303			Hainan Suncus murinus astrovirus K7p/303
Hainan Suncus murinus endogenous bornavirus-like element K7p/272	K7p	Baoting	Spleen	Spring	SUB1749622124811	NMDC20394389	NMDCN0008OLS	158677	76.25	80	272	endogenous bornavirus-like element	Bornaviridae	XM_021175965	FALSE	FALSE	FALSE	FALSE	Crotalus molossus nigrescens			Hainan Suncus murinus endogenous bornavirus-like element		K7p	/	272			Hainan Suncus murinus endogenous bornavirus-like element K7p/272
Hainan Suncus murinus parabovirus A K7p/267	K7p	Baoting	Spleen	Spring	SUB1749622124811	NMDC20394389	NMDCN0008OLT	173411	78.5714	266	267	Parabovirus A	Picornaviridae	OQ716022	FALSE	FALSE	FALSE	FALSE	Rattus losea			Hainan Suncus murinus parabovirus A		K7p	/	267			Hainan Suncus murinus parabovirus A K7p/267
Hainan Suncus murinus riboviria K7p/256	K7p	Baoting	Spleen	Spring	SUB1749622124811	NMDC20394389	NMDCN0008OLU	204123	92.1875	256	256	Riboviria sp.	Riboviria	OR573984	FALSE	FALSE	FALSE	FALSE	Rattus norvegicus			Hainan Suncus murinus riboviria		K7p	/	256			Hainan Suncus murinus riboviria K7p/256
Hainan Suncus murinus astrovirus 1 K7p/248	K7p	Baoting	Spleen	Spring	SUB1749622124811	NMDC20394389	NMDCN0008OLV	234456	74.1117	197	248	Wenzhou rodent astrovirus 1	Astroviridae	MW347392	FALSE	FALSE	FALSE	FALSE				Hainan Suncus murinus astrovirus 1		K7p	/	248			Hainan Suncus murinus astrovirus 1 K7p/248
Hainan Suncus murinus jeilongvirus K7p/225	K7p	Baoting	Spleen	Spring	SUB1749622124811	NMDC20394389	NMDCN0008OM0	326872	92.3767	223	225	Jeilongvirus sp.	Paramyxoviridae	OR573984	FALSE	FALSE	FALSE	FALSE	Rattus norvegicus			Hainan Suncus murinus jeilongvirus		K7p	/	225			Hainan Suncus murinus jeilongvirus K7p/225
Hainan Suncus murinus hunnivirus A9 K7p/7560	K7p	Baoting	Spleen	Spring	SUB1749622124811	NMDC20394389	NMDCN0008OM1	49	89.0445	7567	7560	hunnivirus A9	Picornaviridae	KY432925	TRUE	TRUE	FALSE	FALSE	rodent			Hainan Suncus murinus hunnivirus A9		K7p	/	7560			Hainan Suncus murinus hunnivirus A9 K7p/7560
Hainan Suncus murinus parabovirus A K7p/430	K7p	Baoting	Spleen	Spring	SUB1749622124811	NMDC20394389	NMDCN0008OM2	50500	80	415	430	Parabovirus A	Picornaviridae	OQ716024	FALSE	FALSE	FALSE	FALSE	Rattus tanezumi			Hainan Suncus murinus parabovirus A		K7p	/	430			Hainan Suncus murinus parabovirus A K7p/430
Hainan Suncus murinus picorna-like virus 2 K8f/5133	K8f	Wuzhishan	Gut	Spring	SUB1749622124811	NMDC20394367	NMDCN0008OM3	101	88.7421	4921	5133	Wenzhou shrew picorna-like virus 2	Picornaviridae	OQ716134	FALSE	FALSE	FALSE	FALSE	Suncus murinus			Hainan Suncus murinus picorna-like virus 2		K8f	/	5133			Hainan Suncus murinus picorna-like virus 2 K8f/5133
Hainan Suncus murinus astrovirus K8f/717	K8f	Wuzhishan	Gut	Spring	SUB1749622124811	NMDC20394367	NMDCN0008OM4	118238	90.1547	711	717	Rodent astrovirus	Astroviridae	MT549858	FALSE	FALSE	FALSE	FALSE	Rattus norvegicus			Hainan Suncus murinus astrovirus		K8f	/	717			Hainan Suncus murinus astrovirus K8f/717
Hainan Suncus murinus hunnivirus K8f/255	K8f	Wuzhishan	Gut	Spring	SUB1749622124811	NMDC20394367	NMDCN0008OM5	1378295	96.8627	255	255	Hunnivirus sp.	Picornaviridae	MW417237	FALSE	FALSE	FALSE	FALSE	Rattus tanezumi			Hainan Suncus murinus hunnivirus		K8f	/	255			Hainan Suncus murinus hunnivirus K8f/255
Hainan Suncus murinus permutotetraviridae K8f/255	K8f	Wuzhishan	Gut	Spring	SUB1749622124811	NMDC20394367	NMDCN0008OM6	1385852	94.2857	140	255	Permutotetraviridae sp.	Permutotetraviridae	OR867242	FALSE	FALSE	FALSE	FALSE	Hipposideros larvatus			Hainan Suncus murinus permutotetraviridae		K8f	/	255			Hainan Suncus murinus permutotetraviridae K8f/255
Hainan Suncus murinus riboviria K8f/254	K8f	Wuzhishan	Gut	Spring	SUB1749622124811	NMDC20394367	NMDCN0008OM7	1394614	77.0115	174	254	Riboviria sp.	Riboviria	OR869642	FALSE	FALSE	FALSE	FALSE	Rhinolophus sp.			Hainan Suncus murinus riboviria		K8f	/	254			Hainan Suncus murinus riboviria K8f/254
Hainan Suncus murinus arterivirus 1 K8f/248	K8f	Wuzhishan	Gut	Spring	SUB1749622124811	NMDC20394367	NMDCN0008OM8	1461913	67.5	240	248	Jingmen shrew arterivirus 1	Arteriviridae	OR869642	FALSE	FALSE	FALSE	FALSE	Rhinolophus sp.			Hainan Suncus murinus arterivirus 1		K8f	/	248			Hainan Suncus murinus arterivirus 1 K8f/248
Hainan Suncus murinus hunnivirus A4 K8f/243	K8f	Wuzhishan	Gut	Spring	SUB1749622124811	NMDC20394367	NMDCN0008OM9	1519006	93.4156	243	243	hunnivirus A4	Picornaviridae	MW417242	FALSE	FALSE	FALSE	FALSE	Rattus norvegicus			Hainan Suncus murinus hunnivirus A4		K8f	/	243			Hainan Suncus murinus hunnivirus A4 K8f/243
Hainan Suncus murinus arterivirus 2 K8f/228	K8f	Wuzhishan	Gut	Spring	SUB1749622124811	NMDC20394367	NMDCN0008OMA	1712186	88.7387	222	228	Jingmen shrew arterivirus 2	Arteriviridae	OQ802778	FALSE	FALSE	FALSE	FALSE	Suncus murinus			Hainan Suncus murinus arterivirus 2		K8f	/	228			Hainan Suncus murinus arterivirus 2 K8f/228
Hainan Suncus murinus arterivirus 2 K8f/227	K8f	Wuzhishan	Gut	Spring	SUB1749622124811	NMDC20394367	NMDCN0008OMB	1721773	96.9163	227	227	Jingmen shrew arterivirus 2	Arteriviridae	MW417231	FALSE	FALSE	FALSE	FALSE	Rattus norvegicus			Hainan Suncus murinus arterivirus 2		K8f	/	227			Hainan Suncus murinus arterivirus 2 K8f/227
Hainan Suncus murinus picorna-like virus 2 K8f/4276	K8f	Wuzhishan	Gut	Spring	SUB1749622124811	NMDC20394367	NMDCN0008OMC	183	89.2189	4276	4276	Wenzhou shrew picorna-like virus 2	Picornaviridae	OQ716134	FALSE	FALSE	FALSE	FALSE	Suncus murinus			Hainan Suncus murinus picorna-like virus 2		K8f	/	4276			Hainan Suncus murinus picorna-like virus 2 K8f/4276
Hainan Suncus murinus ribovirus 2 K8f/495	K8f	Wuzhishan	Gut	Spring	SUB1749622124811	NMDC20394367	NMDCN0008OMD	339866	68.3884	484	495	Wenzhou bat ribovirus 2	Riboviria	OQ802774	FALSE	FALSE	FALSE	FALSE	Pipistrellus abramus			Hainan Suncus murinus ribovirus 2		K8f	/	495			Hainan Suncus murinus ribovirus 2 K8f/495
Hainan Suncus murinus permutotetraviridae K8f/494	K8f	Wuzhishan	Gut	Spring	SUB1749622124811	NMDC20394367	NMDCN0008OME	342384	96.9636	494	494	Permutotetraviridae sp.	Permutotetraviridae	OR867242	FALSE	FALSE	FALSE	FALSE	Hipposideros larvatus			Hainan Suncus murinus permutotetraviridae		K8f	/	494			Hainan Suncus murinus permutotetraviridae K8f/494
Hainan Suncus murinus partitiviridae K8f/937	K8f	Wuzhishan	Gut	Spring	SUB1749622124811	NMDC20394367	NMDCN0008OMF	48763	69.25	800	937	Partitiviridae sp.	Partitiviridae	MW826420	FALSE	FALSE	FALSE	FALSE	rat			Hainan Suncus murinus partitiviridae		K8f	/	937			Hainan Suncus murinus partitiviridae K8f/937
Hainan Suncus murinus astrovirus 1 K8f/6075	K8f	Wuzhishan	Gut	Spring	SUB1749622124811	NMDC20394367	NMDCN0008OMG	52	93.1676	4303	6075	Wenzhou rodent astrovirus 1	Astroviridae	OQ802753	TRUE	TRUE	TRUE	FALSE	Apodemus agrarius			Hainan Suncus murinus astrovirus 1		K8f	/	6075			Hainan Suncus murinus astrovirus 1 K8f/6075
Hainan Suncus murinus hunnivirus A4 K8f/402	K8f	Wuzhishan	Gut	Spring	SUB1749622124811	NMDC20394367	NMDCN0008OMH	573415	91.0448	402	402	hunnivirus A4	Picornaviridae	MW417242	FALSE	FALSE	FALSE	FALSE	Rattus norvegicus			Hainan Suncus murinus hunnivirus A4		K8f	/	402			Hainan Suncus murinus hunnivirus A4 K8f/402
Hainan Suncus murinus hunnivirus A4 K8f/870	K8f	Wuzhishan	Gut	Spring	SUB1749622124811	NMDC20394367	NMDCN0008OMI	63363	88.0184	868	870	hunnivirus A4	Picornaviridae	MW417242	FALSE	FALSE	FALSE	FALSE	Rattus norvegicus			Hainan Suncus murinus hunnivirus A4		K8f	/	870			Hainan Suncus murinus hunnivirus A4 K8f/870
Hainan Suncus murinus hunnivirus A4 K8f/376	K8f	Wuzhishan	Gut	Spring	SUB1749622124811	NMDC20394367	NMDCN0008OMJ	669589	98.6702	376	376	hunnivirus A4	Picornaviridae	MW417242	FALSE	FALSE	FALSE	FALSE	Rattus norvegicus			Hainan Suncus murinus hunnivirus A4		K8f	/	376			Hainan Suncus murinus hunnivirus A4 K8f/376
Hainan Suncus murinus partitiviridae K8f/853	K8f	Wuzhishan	Gut	Spring	SUB1749622124811	NMDC20394367	NMDCN0008OMK	67618	68.6061	825	853	Partitiviridae sp.	Partitiviridae	MW826420	FALSE	FALSE	FALSE	FALSE	rat			Hainan Suncus murinus partitiviridae		K8f	/	853			Hainan Suncus murinus partitiviridae K8f/853
Hainan Suncus murinus hunnivirus K8f/361	K8f	Wuzhishan	Gut	Spring	SUB1749622124811	NMDC20394367	NMDCN0008OML	733424	97.7839	361	361	Hunnivirus sp.	Picornaviridae	MW417238	FALSE	FALSE	FALSE	FALSE	Rattus norvegicus			Hainan Suncus murinus hunnivirus		K8f	/	361			Hainan Suncus murinus hunnivirus K8f/361
Hainan Suncus murinus partiti-like virus K8f/1562	K8f	Wuzhishan	Gut	Spring	SUB1749622124811	NMDC20394367	NMDCN0008OMM	7542	69.402	1572	1562	Pennypacker partiti-like virus	Partitiviridae	MT129732	FALSE	FALSE	FALSE	FALSE				Hainan Suncus murinus partiti-like virus		K8f	/	1562			Hainan Suncus murinus partiti-like virus K8f/1562
Hainan Suncus murinus hunnivirus A4 K8f/332	K8f	Wuzhishan	Gut	Spring	SUB1749622124811	NMDC20394367	NMDCN0008OMN	875890	91.8675	332	332	hunnivirus A4	Picornaviridae	MW417242	FALSE	FALSE	FALSE	FALSE	Rattus norvegicus			Hainan Suncus murinus hunnivirus A4		K8f	/	332			Hainan Suncus murinus hunnivirus A4 K8f/332
Hainan Suncus murinus ribovirus 1 K8f/5269	K8f	Wuzhishan	Gut	Spring	SUB1749622124811	NMDC20394367	NMDCN0008OMO	93	83.9497	2785	5269	Wenzhou shrew ribovirus 1	Riboviria	OQ802778	FALSE	FALSE	FALSE	FALSE	Suncus murinus			Hainan Suncus murinus ribovirus 1		K8f	/	5269			Hainan Suncus murinus ribovirus 1 K8f/5269
Hainan Suncus murinus astrovirus K8f/5231	K8f	Wuzhishan	Gut	Spring	SUB1749622124811	NMDC20394367	NMDCN0008OMP	97	89.4626	5229	5231	Rodent astrovirus	Astroviridae	MT549858	FALSE	FALSE	TRUE	FALSE	Rattus norvegicus			Hainan Suncus murinus astrovirus		K8f	/	5231			Hainan Suncus murinus astrovirus K8f/5231
Hainan Suncus murinus astrovirus K8p/241	K8p	Wuzhishan	Spleen	Spring	SUB1749622124811	NMDC20394390	NMDCN0008OMQ	1145156	94.1667	240	241	Rat astrovirus Rn/S510/Guangzhou	Astroviridae	MF033385	FALSE	FALSE	FALSE	FALSE	Rattus norvegicus			Hainan Suncus murinus astrovirus		K8p	/	241			Hainan Suncus murinus astrovirus K8p/241
Hainan Suncus murinus astroviridae K8p/232	K8p	Wuzhishan	Spleen	Spring	SUB1749622124811	NMDC20394390	NMDCN0008OMR	1222175	92.2414	232	232	Astroviridae sp.	Astroviridae	OQ615870	FALSE	FALSE	FALSE	FALSE	Rattus flavipectus			Hainan Suncus murinus astroviridae		K8p	/	232			Hainan Suncus murinus astroviridae K8p/232
Hainan Suncus murinus reagent-toti-like virus K8p/225	K8p	Wuzhishan	Spleen	Spring	SUB1749622124811	NMDC20394390	NMDCN0008OMS	1283704	77.7778	225	225	Reagent-associated toti-like virus	Totiviridae	MZ824225	FALSE	FALSE	FALSE	FALSE				Hainan Suncus murinus reagent-toti-like virus		K8p	/	225			Hainan Suncus murinus reagent-toti-like virus K8p/225
Hainan Suncus murinus astrovirus K8p/595	K8p	Wuzhishan	Spleen	Spring	SUB1749622124811	NMDC20394390	NMDCN0008OMT	137998	92.605	595	595	Astrovirus rat/RS118/HKG/2007	Astroviridae	HM450381	FALSE	FALSE	FALSE	FALSE	Rattus norvegicus			Hainan Suncus murinus astrovirus		K8p	/	595			Hainan Suncus murinus astrovirus K8p/595
Hainan Suncus murinus hunnivirus A4 K8p/8012	K8p	Wuzhishan	Spleen	Spring	SUB1749622124811	NMDC20394390	NMDCN0008OMU	17	91.3133	7287	8012	hunnivirus A4	Picornaviridae	MW417242	TRUE	TRUE	FALSE	FALSE	Rattus norvegicus			Hainan Suncus murinus hunnivirus A4		K8p	/	8012			Hainan Suncus murinus hunnivirus A4 K8p/8012
Hainan Suncus murinus hepacivirus K8p/382	K8p	Wuzhishan	Spleen	Spring	SUB1749622124811	NMDC20394390	NMDCN0008OMV	472415	84.7059	85	382	Rodent hepacivirus	Flaviviridae	KC411795	FALSE	FALSE	FALSE	FALSE	Myodes glareolus			Hainan Suncus murinus hepacivirus		K8p	/	382			Hainan Suncus murinus hepacivirus K8p/382
Hainan Suncus murinus mamastrovirus K8p/320	K8p	Wuzhishan	Spleen	Spring	SUB1749622124811	NMDC20394390	NMDCN0008ON0	707195	91.875	320	320	Mamastrovirus sp.	Astroviridae	MW149253	FALSE	FALSE	FALSE	FALSE	Rattus norvegicus (Norway rat)			Hainan Suncus murinus mamastrovirus		K8p	/	320			Hainan Suncus murinus mamastrovirus K8p/320
Hainan Suncus murinus picornavirus K8p/277	K8p	Wuzhishan	Spleen	Spring	SUB1749622124811	NMDC20394390	NMDCN0008ON1	898495	74.6212	264	277	Apodemus agrarius picornavirus	Picornaviridae	NC_076019	FALSE	FALSE	FALSE	FALSE	Rattus norvegicus			Hainan Suncus murinus picornavirus		K8p	/	277			Hainan Suncus murinus picornavirus K8p/277
Hainan Suncus murinus picornaviridae K8p/277	K8p	Wuzhishan	Spleen	Spring	SUB1749622124811	NMDC20394390	NMDCN0008ON2	901313	95.6679	277	277	Picornaviridae sp. gcode 4	Picornaviridae	ON162001	FALSE	FALSE	FALSE	FALSE				Hainan Suncus murinus picornaviridae		K8p	/	277			Hainan Suncus murinus picornaviridae K8p/277
Hainan Suncus murinus picobirnavirus K11f/224	K11f	Chengmai	Gut	Summer	SUB1749622124811	NMDC20394369	NMDCN0008ONB	190100	79.8507	134	224	Picobirnavirus dog/KNA/2015	Picobirnaviridae	KY399057	FALSE	FALSE	FALSE	FALSE	dog (rottweiler mix adult)			Hainan Suncus murinus picobirnavirus		K11f	/	224			Hainan Suncus murinus picobirnavirus K11f/224
Hainan Suncus murinus arterivirus 2 K11f/227	K11f	Chengmai	Gut	Summer	SUB1749622124811	NMDC20394369	NMDCN0008ONC	180987	76.5027	183	227	Jingmen shrew arterivirus 2	Arteriviridae	OR867496	FALSE	FALSE	FALSE	FALSE	Pipistrellus pipistrellus			Hainan Suncus murinus arterivirus 2		K11f	/	227			Hainan Suncus murinus arterivirus 2 K11f/227
Hainan Suncus murinus polycipiviridae K11f/230	K11f	Chengmai	Gut	Summer	SUB1749622124811	NMDC20394369	NMDCN0008OND	174078	96.5217	230	230	Polycipiviridae sp.	Polycipiviridae	PP744857	FALSE	FALSE	FALSE	FALSE	Tylonycteris fulvida			Hainan Suncus murinus polycipiviridae		K11f	/	230			Hainan Suncus murinus polycipiviridae K11f/230
Hainan Suncus murinus rabovirus A K11f/230	K11f	Chengmai	Gut	Summer	SUB1749622124811	NMDC20394369	NMDCN0008ONE	174285	80.203	197	230	Rabovirus A	Picornaviridae	MT558858	FALSE	FALSE	FALSE	FALSE	Rattus norvegicus			Hainan Suncus murinus rabovirus A		K11f	/	230			Hainan Suncus murinus rabovirus A K11f/230
Hainan Suncus murinus cardiovirus C K11f/235	K11f	Chengmai	Gut	Summer	SUB1749622124811	NMDC20394369	NMDCN0008ONF	162670	95.279	233	235	Cardiovirus C	Picornaviridae	MZ544191	FALSE	FALSE	FALSE	FALSE	Rattus argentiventer			Hainan Suncus murinus cardiovirus C		K11f	/	235			Hainan Suncus murinus cardiovirus C K11f/235
Hainan Suncus murinus hunnivirus A9 K11f/236	K11f	Chengmai	Gut	Summer	SUB1749622124811	NMDC20394369	NMDCN0008ONG	160130	87.2881	236	236	hunnivirus A9	Picornaviridae	KY432925	FALSE	FALSE	FALSE	FALSE	rodent			Hainan Suncus murinus hunnivirus A9		K11f	/	236			Hainan Suncus murinus hunnivirus A9 K11f/236
Hainan Suncus murinus rosavirus C K11f/240	K11f	Chengmai	Gut	Summer	SUB1749622124811	NMDC20394369	NMDCN0008ONH	152059	87.0293	239	240	Rosavirus C	Picornaviridae	KX783428	FALSE	FALSE	FALSE	FALSE	Niviventer fulvescens			Hainan Suncus murinus rosavirus C		K11f	/	240			Hainan Suncus murinus rosavirus C K11f/240
Hainan Suncus murinus mischivirus E K11f/244	K11f	Chengmai	Gut	Summer	SUB1749622124811	NMDC20394369	NMDCN0008ONI	142134	80	240	244	Mischivirus E	Picornaviridae	OQ716013	FALSE	FALSE	FALSE	FALSE	Suncus murinus			Hainan Suncus murinus mischivirus E		K11f	/	244			Hainan Suncus murinus mischivirus E K11f/244
Hainan Suncus murinus rotavirus B K11f/245	K11f	Chengmai	Gut	Summer	SUB1749622124811	NMDC20394369	NMDCN0008ONJ	139059	80.4082	245	245	Rotavirus B	Sedoreoviridae	U00673	FALSE	FALSE	FALSE	FALSE	Rattus rattus			Hainan Suncus murinus rotavirus B		K11f	/	245			Hainan Suncus murinus rotavirus B K11f/245
Hainan Suncus murinus dicistroviridae K11f/249	K11f	Chengmai	Gut	Summer	SUB1749622124811	NMDC20394369	NMDCN0008ONK	130102	91.5663	249	249	Dicistroviridae sp.	Dicistroviridae	PP745370	FALSE	FALSE	FALSE	FALSE	Tylonycteris tonkinensis			Hainan Suncus murinus dicistroviridae		K11f	/	249			Hainan Suncus murinus dicistroviridae K11f/249
Hainan Suncus murinus riboviria K11f/249	K11f	Chengmai	Gut	Summer	SUB1749622124811	NMDC20394369	NMDCN0008ONL	131161	81.7143	175	249	Riboviria sp.	Riboviria	OQ716059	FALSE	FALSE	FALSE	FALSE	Crocidura attenuata			Hainan Suncus murinus riboviria		K11f	/	249			Hainan Suncus murinus riboviria K11f/249
Hainan Suncus murinus picornavirus 1 K11f/251	K11f	Chengmai	Gut	Summer	SUB1749622124811	NMDC20394369	NMDCN0008ONM	126644	75	252	251	Wenzhou shrew picornavirus 1	Picornaviridae	OQ716060	FALSE	FALSE	FALSE	FALSE	Suncus murinus			Hainan Suncus murinus picornavirus 1		K11f	/	251			Hainan Suncus murinus picornavirus 1 K11f/251
Hainan Suncus murinus picornavirales K11f/252	K11f	Chengmai	Gut	Summer	SUB1749622124811	NMDC20394369	NMDCN0008ONN	124067	87.251	251	252	Picornavirales sp.	Picornaviridae	MZ556247	FALSE	FALSE	FALSE	FALSE	Felis catus			Hainan Suncus murinus picornavirales		K11f	/	252			Hainan Suncus murinus picornavirales K11f/252
Hainan Suncus murinus ribovirus 1 K11f/254	K11f	Chengmai	Gut	Summer	SUB1749622124811	NMDC20394369	NMDCN0008ONO	120289	90.9449	254	254	Wenzhou shrew ribovirus 1	Riboviria	OQ802778	FALSE	FALSE	FALSE	FALSE	Suncus murinus			Hainan Suncus murinus ribovirus 1		K11f	/	254			Hainan Suncus murinus ribovirus 1 K11f/254
Hainan Suncus murinus picornavirus 1 K11f/254	K11f	Chengmai	Gut	Summer	SUB1749622124811	NMDC20394369	NMDCN0008ONP	120606	89.3701	254	254	Wenzhou shrew picornavirus 1	Picornaviridae	OQ716060	FALSE	FALSE	FALSE	FALSE	Suncus murinus			Hainan Suncus murinus picornavirus 1		K11f	/	254			Hainan Suncus murinus picornavirus 1 K11f/254
Hainan Suncus murinus riboviria K11f/256	K11f	Chengmai	Gut	Summer	SUB1749622124811	NMDC20394369	NMDCN0008ONQ	118217	95.1049	143	256	Riboviria sp.	Riboviria	OR867242	FALSE	FALSE	FALSE	FALSE	Hipposideros larvatus			Hainan Suncus murinus riboviria		K11f	/	256			Hainan Suncus murinus riboviria K11f/256
Hainan Suncus murinus rhabdovirus 5 K11f/259	K11f	Chengmai	Gut	Summer	SUB1749622124811	NMDC20394369	NMDCN0008ONR	112054	77.9661	59	259	Wufeng shrew rhabdovirus 5	Rhabdoviridae	OQ715673	FALSE	FALSE	FALSE	FALSE	Chodsigoa smithii			Hainan Suncus murinus rhabdovirus 5		K11f	/	259			Hainan Suncus murinus rhabdovirus 5 K11f/259
Hainan Suncus murinus astrovirus K11f/262	K11f	Chengmai	Gut	Summer	SUB1749622124811	NMDC20394369	NMDCN0008ONS	106693	93.1298	262	262	Rodent astrovirus	Astroviridae	KT946729	FALSE	FALSE	FALSE	FALSE	Rattus andamanensis			Hainan Suncus murinus astrovirus		K11f	/	262			Hainan Suncus murinus astrovirus K11f/262
Hainan Suncus murinus rhabdoviridae K11f/262	K11f	Chengmai	Gut	Summer	SUB1749622124811	NMDC20394369	NMDCN0008ONT	107706	74.6269	134	262	Rhabdoviridae sp.	Rhabdoviridae	OR869033	FALSE	FALSE	FALSE	FALSE	Vespertilio sinensis			Hainan Suncus murinus rhabdoviridae		K11f	/	262			Hainan Suncus murinus rhabdoviridae K11f/262
Hainan Suncus murinus stoat valovirus 1 K11f/262	K11f	Chengmai	Gut	Summer	SUB1749622124811	NMDC20394369	NMDCN0008ONU	108249	73.7864	103	262	Stoat valovirus 1	Caliciviridae	PP066889	FALSE	FALSE	FALSE	FALSE	Mustela erminea			Hainan Suncus murinus stoat valovirus 1		K11f	/	262			Hainan Suncus murinus stoat valovirus 1 K11f/262
Hainan Suncus murinus mischivirus E K11f/265	K11f	Chengmai	Gut	Summer	SUB1749622124811	NMDC20394369	NMDCN0008ONV	102052	90.5303	264	265	Mischivirus E	Picornaviridae	OQ716013	FALSE	FALSE	FALSE	FALSE	Suncus murinus			Hainan Suncus murinus mischivirus E		K11f	/	265			Hainan Suncus murinus mischivirus E K11f/265
Hainan Suncus murinus picorna-like virus 1 K11f/267	K11f	Chengmai	Gut	Summer	SUB1749622124811	NMDC20394369	NMDCN0008OO0	98621	91.7293	266	267	Wenzhou shrew picorna-like virus 1	Picornaviridae	OQ716129	FALSE	FALSE	FALSE	FALSE	Crocidura attenuata			Hainan Suncus murinus picorna-like virus 1		K11f	/	267			Hainan Suncus murinus picorna-like virus 1 K11f/267
Hainan Suncus murinus enterovirus E K11f/268	K11f	Chengmai	Gut	Summer	SUB1749622124811	NMDC20394369	NMDCN0008OO1	97381	94.8052	154	268	Enterovirus E	Picornaviridae	OM069748	FALSE	FALSE	FALSE	FALSE	Rattus norvegicus (Norway rat)			Hainan Suncus murinus enterovirus E		K11f	/	268			Hainan Suncus murinus enterovirus E K11f/268
Hainan Suncus murinus picornavirus K11f/278	K11f	Chengmai	Gut	Summer	SUB1749622124811	NMDC20394369	NMDCN0008OO2	80881	93.5252	278	278	Suncus murinus picornavirus	Picornaviridae	NC_076199	FALSE	FALSE	FALSE	FALSE	Suncus murinus			Hainan Suncus murinus picornavirus		K11f	/	278			Hainan Suncus murinus picornavirus K11f/278
Hainan Suncus murinus riboviria K11f/278	K11f	Chengmai	Gut	Summer	SUB1749622124811	NMDC20394369	NMDCN0008OO3	81273	96.0432	278	278	Riboviria sp.	Riboviria	OM069748	FALSE	FALSE	FALSE	FALSE	Rattus norvegicus (Norway rat)			Hainan Suncus murinus riboviria		K11f	/	278			Hainan Suncus murinus riboviria K11f/278
Hainan Suncus murinus hunnivirus A K11f/279	K11f	Chengmai	Gut	Summer	SUB1749622124811	NMDC20394369	NMDCN0008OO4	79446	88.968	281	279	Hunnivirus A	Picornaviridae	MZ544282	FALSE	FALSE	FALSE	FALSE	Rattus argentiventer			Hainan Suncus murinus hunnivirus A		K11f	/	279			Hainan Suncus murinus hunnivirus A K11f/279
Hainan Suncus murinus picornaviridae K11f/286	K11f	Chengmai	Gut	Summer	SUB1749622124811	NMDC20394369	NMDCN0008OO5	73605	71.1268	284	286	Picornaviridae sp.	Picornaviridae	OR867760	FALSE	FALSE	FALSE	FALSE	Rhinolophus sinicus			Hainan Suncus murinus picornaviridae		K11f	/	286			Hainan Suncus murinus picornaviridae K11f/286
Hainan Suncus murinus hunnivirus K11f/286	K11f	Chengmai	Gut	Summer	SUB1749622124811	NMDC20394369	NMDCN0008OO6	74185	96.1672	287	286	Hunnivirus sp.	Picornaviridae	MW417236	FALSE	FALSE	FALSE	FALSE	Rattus tanezumi			Hainan Suncus murinus hunnivirus		K11f	/	286			Hainan Suncus murinus hunnivirus K11f/286
Hainan Suncus murinus rabovirus A K11f/287	K11f	Chengmai	Gut	Summer	SUB1749622124811	NMDC20394369	NMDCN0008OO7	72885	75.2688	279	287	Rabovirus A	Picornaviridae	MF352408	FALSE	FALSE	FALSE	FALSE	Rattus norvegicus			Hainan Suncus murinus rabovirus A		K11f	/	287			Hainan Suncus murinus rabovirus A K11f/287
Hainan Suncus murinus picobirnavirus K11f/291	K11f	Chengmai	Gut	Summer	SUB1749622124811	NMDC20394369	NMDCN0008OO8	69972	67.7536	276	291	Porcine picobirnavirus	Picobirnaviridae	MW978100	FALSE	FALSE	FALSE	FALSE	Sus scrofa			Hainan Suncus murinus picobirnavirus		K11f	/	291			Hainan Suncus murinus picobirnavirus K11f/291
Hainan Suncus murinus picobirnavirus K11f/292	K11f	Chengmai	Gut	Summer	SUB1749622124811	NMDC20394369	NMDCN0008OO9	69942	83.5821	268	292	Picobirnavirus mouse/M-58/USA/2008	Picobirnaviridae	JF755419	FALSE	FALSE	FALSE	FALSE	Mus musculus			Hainan Suncus murinus picobirnavirus		K11f	/	292			Hainan Suncus murinus picobirnavirus K11f/292
Hainan Suncus murinus dicistroviridae K11f/298	K11f	Chengmai	Gut	Summer	SUB1749622124811	NMDC20394369	NMDCN0008OOA	67018	85.2349	149	298	Dicistroviridae sp.	Dicistroviridae	PP745370	FALSE	FALSE	FALSE	FALSE	Tylonycteris tonkinensis			Hainan Suncus murinus dicistroviridae		K11f	/	298			Hainan Suncus murinus dicistroviridae K11f/298
Hainan Suncus murinus picobirnavirus K11f/301	K11f	Chengmai	Gut	Summer	SUB1749622124811	NMDC20394369	NMDCN0008OOB	65792	71.3178	129	301	Rat picobirnavirus	Picobirnaviridae	MW826544	FALSE	FALSE	FALSE	FALSE	rat			Hainan Suncus murinus picobirnavirus		K11f	/	301			Hainan Suncus murinus picobirnavirus K11f/301
Hainan Suncus murinus picorna-like virus 1 K11f/310	K11f	Chengmai	Gut	Summer	SUB1749622124811	NMDC20394369	NMDCN0008OOC	61900	84.7403	308	310	Wenzhou shrew picorna-like virus 1	Picornaviridae	OQ716129	FALSE	FALSE	FALSE	FALSE	Crocidura attenuata			Hainan Suncus murinus picorna-like virus 1		K11f	/	310			Hainan Suncus murinus picorna-like virus 1 K11f/310
Hainan Suncus murinus picornavirales K11f/314	K11f	Chengmai	Gut	Summer	SUB1749622124811	NMDC20394369	NMDCN0008OOD	60593	76.8595	121	314	Picornavirales sp.	Picornaviridae	PP745883	FALSE	FALSE	FALSE	FALSE	Hipposideros armiger			Hainan Suncus murinus picornavirales		K11f	/	314			Hainan Suncus murinus picornavirales K11f/314
Hainan Suncus murinus picornavirus 1 K11f/318	K11f	Chengmai	Gut	Summer	SUB1749622124811	NMDC20394369	NMDCN0008OOE	58832	84.953	319	318	Wenzhou shrew picornavirus 1	Picornaviridae	OQ716060	FALSE	FALSE	FALSE	FALSE	Suncus murinus			Hainan Suncus murinus picornavirus 1		K11f	/	318			Hainan Suncus murinus picornavirus 1 K11f/318
Hainan Suncus murinus dicistroviridae K11f/331	K11f	Chengmai	Gut	Summer	SUB1749622124811	NMDC20394369	NMDCN0008OOF	54074	93.3535	331	331	Dicistroviridae sp.	Dicistroviridae	PP745370	FALSE	FALSE	FALSE	FALSE	Tylonycteris tonkinensis			Hainan Suncus murinus dicistroviridae		K11f	/	331			Hainan Suncus murinus dicistroviridae K11f/331
Hainan Suncus murinus picorna-like virus 1 K11f/334	K11f	Chengmai	Gut	Summer	SUB1749622124811	NMDC20394369	NMDCN0008OOG	53239	83.8323	334	334	Wenzhou shrew picorna-like virus 1	Picornaviridae	OQ716129	FALSE	FALSE	FALSE	FALSE	Crocidura attenuata			Hainan Suncus murinus picorna-like virus 1		K11f	/	334			Hainan Suncus murinus picorna-like virus 1 K11f/334
Hainan Suncus murinus picornavirus K11f/335	K11f	Chengmai	Gut	Summer	SUB1749622124811	NMDC20394369	NMDCN0008OOH	52843	91.2651	332	335	Suncus murinus picornavirus	Picornaviridae	NC_076199	FALSE	FALSE	FALSE	FALSE	Suncus murinus			Hainan Suncus murinus picornavirus		K11f	/	335			Hainan Suncus murinus picornavirus K11f/335
Hainan Suncus murinus lyssavirus australis K11f/336	K11f	Chengmai	Gut	Summer	SUB1749622124811	NMDC20394369	NMDCN0008OOI	52311	81.1321	53	336	Lyssavirus australis	Rhabdoviridae	KJ685548	FALSE	FALSE	FALSE	FALSE	Equus ferus caballus (horse)			Hainan Suncus murinus lyssavirus australis		K11f	/	336			Hainan Suncus murinus lyssavirus australis K11f/336
Hainan Suncus murinus astrovirus K11f/339	K11f	Chengmai	Gut	Summer	SUB1749622124811	NMDC20394369	NMDCN0008OOJ	51449	94.4444	342	339	Rat astrovirus Rn/S510/Guangzhou	Astroviridae	MF033385	FALSE	FALSE	FALSE	FALSE	Rattus norvegicus			Hainan Suncus murinus astrovirus		K11f	/	339			Hainan Suncus murinus astrovirus K11f/339
Hainan Suncus murinus rabovirus A K11f/340	K11f	Chengmai	Gut	Summer	SUB1749622124811	NMDC20394369	NMDCN0008OOK	51098	77.0588	340	340	Rabovirus A	Picornaviridae	OQ716026	FALSE	FALSE	FALSE	FALSE	Rattus tanezumi			Hainan Suncus murinus rabovirus A		K11f	/	340			Hainan Suncus murinus rabovirus A K11f/340
Hainan Suncus murinus rabovirus A K11f/342	K11f	Chengmai	Gut	Summer	SUB1749622124811	NMDC20394369	NMDCN0008OOL	50351	89.4118	340	342	Rabovirus A	Picornaviridae	OQ716026	FALSE	FALSE	FALSE	FALSE	Rattus tanezumi			Hainan Suncus murinus rabovirus A		K11f	/	342			Hainan Suncus murinus rabovirus A K11f/342
Hainan Suncus murinus rabovirus A K11f/357	K11f	Chengmai	Gut	Summer	SUB1749622124811	NMDC20394369	NMDCN0008OOM	45904	74	350	357	Rabovirus A	Picornaviridae	OQ716026	FALSE	FALSE	FALSE	FALSE	Rattus tanezumi			Hainan Suncus murinus rabovirus A		K11f	/	357			Hainan Suncus murinus rabovirus A K11f/357
Hainan Suncus murinus dicistroviridae K11f/363	K11f	Chengmai	Gut	Summer	SUB1749622124811	NMDC20394369	NMDCN0008OON	43976	86.1671	347	363	Dicistroviridae sp.	Dicistroviridae	PP745353	FALSE	FALSE	FALSE	FALSE	Tylonycteris fulvida			Hainan Suncus murinus dicistroviridae		K11f	/	363			Hainan Suncus murinus dicistroviridae K11f/363
Hainan Suncus murinus picornavirales K11f/364	K11f	Chengmai	Gut	Summer	SUB1749622124811	NMDC20394369	NMDCN0008OOO	43746	72	175	364	Picornavirales sp.	Picornaviridae	PP745754	FALSE	FALSE	FALSE	FALSE	Hipposideros armiger			Hainan Suncus murinus picornavirales		K11f	/	364			Hainan Suncus murinus picornavirales K11f/364
Hainan Suncus murinus hepacivirus 1 K11f/372	K11f	Chengmai	Gut	Summer	SUB1749622124811	NMDC20394369	NMDCN0008OOP	41693	68.8172	372	372	Wenzhou Apodemus agrarius hepacivirus 1	Flaviviridae	PP272657	FALSE	FALSE	FALSE	FALSE	Crocidura shantungensis			Hainan Suncus murinus hepacivirus 1		K11f	/	372			Hainan Suncus murinus hepacivirus 1 K11f/372
Hainan Suncus murinus hepacivirus 1 K11f/373	K11f	Chengmai	Gut	Summer	SUB1749622124811	NMDC20394369	NMDCN0008OOQ	41302	83.6461	373	373	Wenzhou Apodemus agrarius hepacivirus 1	Flaviviridae	U01164	FALSE	FALSE	FALSE	FALSE	Rattus rattus			Hainan Suncus murinus hepacivirus 1		K11f	/	373			Hainan Suncus murinus hepacivirus 1 K11f/373
Hainan Suncus murinus picorna-like virus 3 K11f/373	K11f	Chengmai	Gut	Summer	SUB1749622124811	NMDC20394369	NMDCN0008OOR	41322	70.4735	359	373	Crocidura shantungensis picorna-like virus 3	Picornaviridae	PP272657	FALSE	FALSE	FALSE	FALSE	Crocidura shantungensis			Hainan Suncus murinus picorna-like virus 3		K11f	/	373			Hainan Suncus murinus picorna-like virus 3 K11f/373
Hainan Suncus murinus mischivirus E K11f/376	K11f	Chengmai	Gut	Summer	SUB1749622124811	NMDC20394369	NMDCN0008OOS	40716	89.8396	374	376	Mischivirus E	Picornaviridae	OQ716013	FALSE	FALSE	FALSE	FALSE	Suncus murinus			Hainan Suncus murinus mischivirus E		K11f	/	376			Hainan Suncus murinus mischivirus E K11f/376
Hainan Suncus murinus dicistroviridae K11f/396	K11f	Chengmai	Gut	Summer	SUB1749622124811	NMDC20394369	NMDCN0008OOT	35998	91.3279	369	396	Dicistroviridae sp.	Dicistroviridae	PP745370	FALSE	FALSE	FALSE	FALSE	Tylonycteris tonkinensis			Hainan Suncus murinus dicistroviridae		K11f	/	396			Hainan Suncus murinus dicistroviridae K11f/396
Hainan Suncus murinus picobirnavirus K11f/403	K11f	Chengmai	Gut	Summer	SUB1749622124811	NMDC20394369	NMDCN0008OOU	34604	77.0936	406	403	Picobirnavirus sp.	Picobirnaviridae	ON050899	FALSE	FALSE	FALSE	FALSE				Hainan Suncus murinus picobirnavirus		K11f	/	403			Hainan Suncus murinus picobirnavirus K11f/403
Hainan Suncus murinus astrovirus 1 K11f/403	K11f	Chengmai	Gut	Summer	SUB1749622124811	NMDC20394369	NMDCN0008OOV	34755	93.7965	403	403	Wenzhou rodent astrovirus 1	Astroviridae	OQ802754	FALSE	FALSE	FALSE	FALSE	Suncus murinus			Hainan Suncus murinus astrovirus 1		K11f	/	403			Hainan Suncus murinus astrovirus 1 K11f/403
Hainan Suncus murinus partitiviridae K11f/405	K11f	Chengmai	Gut	Summer	SUB1749622124811	NMDC20394369	NMDCN0008OP0	34348	71.5152	330	405	Partitiviridae sp.	Partitiviridae	MW826420	FALSE	FALSE	FALSE	FALSE	rat			Hainan Suncus murinus partitiviridae		K11f	/	405			Hainan Suncus murinus partitiviridae K11f/405
Hainan Suncus murinus rotavirus B K11f/412	K11f	Chengmai	Gut	Summer	SUB1749622124811	NMDC20394369	NMDCN0008OP1	32949	81.7518	411	412	Rotavirus B	Sedoreoviridae	M97203	FALSE	FALSE	FALSE	FALSE				Hainan Suncus murinus rotavirus B		K11f	/	412			Hainan Suncus murinus rotavirus B K11f/412
Hainan Suncus murinus picorna-like virus 4 K11f/413	K11f	Chengmai	Gut	Summer	SUB1749622124811	NMDC20394369	NMDCN0008OP2	32867	73.5941	409	413	Jingmen bat picorna-like virus 4	Picornaviridae	OQ716080	FALSE	FALSE	FALSE	FALSE	Myotis chinensis			Hainan Suncus murinus picorna-like virus 4		K11f	/	413			Hainan Suncus murinus picorna-like virus 4 K11f/413
Hainan Suncus murinus picornaviridae K11f/414	K11f	Chengmai	Gut	Summer	SUB1749622124811	NMDC20394369	NMDCN0008OP3	32628	74.5856	181	414	Picornaviridae sp.	Picornaviridae	OR867496	FALSE	FALSE	FALSE	FALSE	Pipistrellus pipistrellus			Hainan Suncus murinus picornaviridae		K11f	/	414			Hainan Suncus murinus picornaviridae K11f/414
Hainan Suncus murinus mischivirus E K11f/418	K11f	Chengmai	Gut	Summer	SUB1749622124811	NMDC20394369	NMDCN0008OP4	32051	80.8153	417	418	Mischivirus E	Picornaviridae	OQ716012	FALSE	FALSE	FALSE	FALSE	Suncus murinus			Hainan Suncus murinus mischivirus E		K11f	/	418			Hainan Suncus murinus mischivirus E K11f/418
Hainan Suncus murinus astrovirus K11f/448	K11f	Chengmai	Gut	Summer	SUB1749622124811	NMDC20394369	NMDCN0008OP5	27349	85.6823	447	448	Rodent astrovirus	Astroviridae	KT946730	FALSE	FALSE	FALSE	FALSE	Rattus andamanensis			Hainan Suncus murinus astrovirus		K11f	/	448			Hainan Suncus murinus astrovirus K11f/448
Hainan Suncus murinus picornavirus 1 K11f/464	K11f	Chengmai	Gut	Summer	SUB1749622124811	NMDC20394369	NMDCN0008OP6	25344	92.4569	464	464	Wenzhou shrew picornavirus 1	Picornaviridae	OQ716060	FALSE	FALSE	FALSE	FALSE	Suncus murinus			Hainan Suncus murinus picornavirus 1		K11f	/	464			Hainan Suncus murinus picornavirus 1 K11f/464
Hainan Suncus murinus rosavirus C K11f/505	K11f	Chengmai	Gut	Summer	SUB1749622124811	NMDC20394369	NMDCN0008OP7	20856	88	500	505	Rosavirus C	Picornaviridae	KX783426	FALSE	FALSE	FALSE	FALSE	Rattus andamanensis			Hainan Suncus murinus rosavirus C		K11f	/	505			Hainan Suncus murinus rosavirus C K11f/505
Hainan Suncus murinus astrovirus K11f/505	K11f	Chengmai	Gut	Summer	SUB1749622124811	NMDC20394369	NMDCN0008OP8	20892	83.8966	503	505	Rodent astrovirus	Astroviridae	KT946726	FALSE	FALSE	FALSE	FALSE	Rattus andamanensis			Hainan Suncus murinus astrovirus		K11f	/	505			Hainan Suncus murinus astrovirus K11f/505
Hainan Suncus murinus astrovirus K11f/520	K11f	Chengmai	Gut	Summer	SUB1749622124811	NMDC20394369	NMDCN0008OP9	19404	94.2308	520	520	Rodent astrovirus	Astroviridae	KT946729	FALSE	FALSE	FALSE	FALSE	Rattus andamanensis			Hainan Suncus murinus astrovirus		K11f	/	520			Hainan Suncus murinus astrovirus K11f/520
Hainan Suncus murinus picornavirus K11f/523	K11f	Chengmai	Gut	Summer	SUB1749622124811	NMDC20394369	NMDCN0008OPA	19215	79.4626	521	523	Suncus murinus picornavirus	Picornaviridae	NC_076199	FALSE	FALSE	FALSE	FALSE	Suncus murinus			Hainan Suncus murinus picornavirus		K11f	/	523			Hainan Suncus murinus picornavirus K11f/523
Hainan Suncus murinus astrovirus K11f/531	K11f	Chengmai	Gut	Summer	SUB1749622124811	NMDC20394369	NMDCN0008OPB	18501	93.7618	529	531	Rodent astrovirus	Astroviridae	KT946726	FALSE	FALSE	FALSE	FALSE	Rattus andamanensis			Hainan Suncus murinus astrovirus		K11f	/	531			Hainan Suncus murinus astrovirus K11f/531
Hainan Suncus murinus rosavirus C K11f/539	K11f	Chengmai	Gut	Summer	SUB1749622124811	NMDC20394369	NMDCN0008OPC	17850	88.9306	533	539	Rosavirus C	Picornaviridae	KX783427	FALSE	FALSE	FALSE	FALSE	Niviventer fulvescens			Hainan Suncus murinus rosavirus C		K11f	/	539			Hainan Suncus murinus rosavirus C K11f/539
Hainan Suncus murinus dicistroviridae K11f/539	K11f	Chengmai	Gut	Summer	SUB1749622124811	NMDC20394369	NMDCN0008OPD	17904	82.9314	539	539	Dicistroviridae sp.	Dicistroviridae	PP745352	FALSE	FALSE	FALSE	FALSE	Hipposideros larvatus			Hainan Suncus murinus dicistroviridae		K11f	/	539			Hainan Suncus murinus dicistroviridae K11f/539
Hainan Suncus murinus polycipiviridae K11f/567	K11f	Chengmai	Gut	Summer	SUB1749622124811	NMDC20394369	NMDCN0008OPE	15810	89.7707	567	567	Polycipiviridae sp.	Polycipiviridae	PP744857	FALSE	FALSE	FALSE	FALSE	Tylonycteris fulvida			Hainan Suncus murinus polycipiviridae		K11f	/	567			Hainan Suncus murinus polycipiviridae K11f/567
Hainan Suncus murinus dicistroviridae K11f/609	K11f	Chengmai	Gut	Summer	SUB1749622124811	NMDC20394369	NMDCN0008OPF	13274	92.1182	609	609	Dicistroviridae sp.	Dicistroviridae	PP745370	FALSE	FALSE	FALSE	FALSE	Tylonycteris tonkinensis			Hainan Suncus murinus dicistroviridae		K11f	/	609			Hainan Suncus murinus dicistroviridae K11f/609
Hainan Suncus murinus polycipiviridae K11f/628	K11f	Chengmai	Gut	Summer	SUB1749622124811	NMDC20394369	NMDCN0008OPG	12260	97.3799	229	628	Polycipiviridae sp.	Polycipiviridae	PP744857	FALSE	FALSE	FALSE	FALSE	Tylonycteris fulvida			Hainan Suncus murinus polycipiviridae		K11f	/	628			Hainan Suncus murinus polycipiviridae K11f/628
Hainan Suncus murinus picornavirales K11f/670	K11f	Chengmai	Gut	Summer	SUB1749622124811	NMDC20394369	NMDCN0008OPH	10463	73.93	257	670	Picornavirales sp.	Picornaviridae	PP745861	FALSE	FALSE	FALSE	FALSE	Hipposideros larvatus			Hainan Suncus murinus picornavirales		K11f	/	670			Hainan Suncus murinus picornavirales K11f/670
Hainan Suncus murinus rosavirus C K11f/673	K11f	Chengmai	Gut	Summer	SUB1749622124811	NMDC20394369	NMDCN0008OPI	10331	83.7556	671	673	Rosavirus C	Picornaviridae	NC_075425	FALSE	FALSE	FALSE	FALSE	Rattus andamanensis			Hainan Suncus murinus rosavirus C		K11f	/	673			Hainan Suncus murinus rosavirus C K11f/673
Hainan Suncus murinus picornavirus 1 K11f/688	K11f	Chengmai	Gut	Summer	SUB1749622124811	NMDC20394369	NMDCN0008OPJ	9806	73.0769	546	688	Wenzhou shrew picornavirus 1	Picornaviridae	OQ716060	FALSE	FALSE	FALSE	FALSE	Suncus murinus			Hainan Suncus murinus picornavirus 1		K11f	/	688			Hainan Suncus murinus picornavirus 1 K11f/688
Hainan Suncus murinus enterovirus E K11f/698	K11f	Chengmai	Gut	Summer	SUB1749622124811	NMDC20394369	NMDCN0008OPK	9440	68.4956	565	698	Enterovirus E	Picornaviridae	AB937990	FALSE	FALSE	FALSE	FALSE	Crocidura hirta			Hainan Suncus murinus enterovirus E		K11f	/	698			Hainan Suncus murinus enterovirus E K11f/698
Hainan Suncus murinus picorna-like virus 1 K11f/731	K11f	Chengmai	Gut	Summer	SUB1749622124811	NMDC20394369	NMDCN0008OPL	8346	80.9302	215	731	Wenzhou shrew picorna-like virus 1	Picornaviridae	OQ716129	FALSE	FALSE	FALSE	FALSE	Crocidura attenuata			Hainan Suncus murinus picorna-like virus 1		K11f	/	731			Hainan Suncus murinus picorna-like virus 1 K11f/731
Hainan Suncus murinus astrovirus K11f/784	K11f	Chengmai	Gut	Summer	SUB1749622124811	NMDC20394369	NMDCN0008OPM	6875	94.2529	783	784	Rodent astrovirus	Astroviridae	KT946729	FALSE	FALSE	FALSE	FALSE	Rattus andamanensis			Hainan Suncus murinus astrovirus		K11f	/	784			Hainan Suncus murinus astrovirus K11f/784
Hainan Suncus murinus astrovirus 1 K11f/788	K11f	Chengmai	Gut	Summer	SUB1749622124811	NMDC20394369	NMDCN0008OPN	6792	93.6548	788	788	Wenzhou rodent astrovirus 1	Astroviridae	OQ802754	FALSE	FALSE	FALSE	FALSE	Suncus murinus			Hainan Suncus murinus astrovirus 1		K11f	/	788			Hainan Suncus murinus astrovirus 1 K11f/788
Hainan Suncus murinus sobeli-like virus 1 K11f/792	K11f	Chengmai	Gut	Summer	SUB1749622124811	NMDC20394369	NMDCN0008OPO	6693	83.0189	53	792	Kalotermes flavicollis sobeli-like virus 1	Riboviria	BK067189	FALSE	FALSE	FALSE	FALSE	Kalotermes flavicollis			Hainan Suncus murinus sobeli-like virus 1		K11f	/	792			Hainan Suncus murinus sobeli-like virus 1 K11f/792
Hainan Suncus murinus picorna-like virus 1 K11f/826	K11f	Chengmai	Gut	Summer	SUB1749622124811	NMDC20394369	NMDCN0008OPP	5954	82.5666	826	826	Wenzhou shrew picorna-like virus 1	Picornaviridae	NC_075425	FALSE	FALSE	FALSE	FALSE	Rattus andamanensis			Hainan Suncus murinus picorna-like virus 1		K11f	/	826			Hainan Suncus murinus picorna-like virus 1 K11f/826
Hainan Suncus murinus polycipiviridae K11f/833	K11f	Chengmai	Gut	Summer	SUB1749622124811	NMDC20394369	NMDCN0008OPQ	5779	93.1573	833	833	Polycipiviridae sp.	Polycipiviridae	PP744857	FALSE	FALSE	FALSE	FALSE	Tylonycteris fulvida			Hainan Suncus murinus polycipiviridae		K11f	/	833			Hainan Suncus murinus polycipiviridae K11f/833
Hainan Suncus murinus rabovirus A K11f/1039	K11f	Chengmai	Gut	Summer	SUB1749622124811	NMDC20394369	NMDCN0008OPR	2961	78.6538	1040	1039	Rabovirus A	Picornaviridae	MF352417	FALSE	FALSE	FALSE	FALSE	Rattus tanezumi			Hainan Suncus murinus rabovirus A		K11f	/	1039			Hainan Suncus murinus rabovirus A K11f/1039
Hainan Suncus murinus rosavirus C K11f/1043	K11f	Chengmai	Gut	Summer	SUB1749622124811	NMDC20394369	NMDCN0008OPS	2937	91.9463	1043	1043	Rosavirus C	Picornaviridae	NC_075425	FALSE	FALSE	FALSE	FALSE	Rattus andamanensis			Hainan Suncus murinus rosavirus C		K11f	/	1043			Hainan Suncus murinus rosavirus C K11f/1043
Hainan Suncus murinus rosavirus C K11f/1054	K11f	Chengmai	Gut	Summer	SUB1749622124811	NMDC20394369	NMDCN0008OPT	2819	83.652	1046	1054	Rosavirus C	Picornaviridae	KX783427	FALSE	FALSE	FALSE	FALSE	Niviventer fulvescens			Hainan Suncus murinus rosavirus C		K11f	/	1054			Hainan Suncus murinus rosavirus C K11f/1054
Hainan Suncus murinus hepacivirus 1 K11f/1073	K11f	Chengmai	Gut	Summer	SUB1749622124811	NMDC20394369	NMDCN0008OPU	2652	94.4082	1073	1073	Wenzhou Apodemus agrarius hepacivirus 1	Flaviviridae	KT946728	FALSE	FALSE	FALSE	FALSE	Rattus andamanensis			Hainan Suncus murinus hepacivirus 1		K11f	/	1073			Hainan Suncus murinus hepacivirus 1 K11f/1073
Hainan Suncus murinus calhevirus-2b K11f/1099	K11f	Chengmai	Gut	Summer	SUB1749622124811	NMDC20394369	NMDCN0008OPV	2447	71.0084	714	1099	Calhevirus-2b	Picornaviridae	AB937991	FALSE	FALSE	FALSE	FALSE	Crocidura hirta			Hainan Suncus murinus calhevirus-2b		K11f	/	1099			Hainan Suncus murinus calhevirus-2b K11f/1099
Hainan Suncus murinus picorna-like virus 1 K11f/1104	K11f	Chengmai	Gut	Summer	SUB1749622124811	NMDC20394369	NMDCN0008OQ0	2422	86.612	1098	1104	Wenzhou shrew picorna-like virus 1	Picornaviridae	OQ716129	FALSE	FALSE	FALSE	FALSE	Crocidura attenuata			Hainan Suncus murinus picorna-like virus 1		K11f	/	1104			Hainan Suncus murinus picorna-like virus 1 K11f/1104
Hainan Suncus murinus picorna-like virus 1 K11f/1113	K11f	Chengmai	Gut	Summer	SUB1749622124811	NMDC20394369	NMDCN0008OQ1	2348	77.6761	1093	1113	Wenzhou shrew picorna-like virus 1	Picornaviridae	OQ716129	FALSE	FALSE	FALSE	FALSE	Crocidura attenuata			Hainan Suncus murinus picorna-like virus 1		K11f	/	1113			Hainan Suncus murinus picorna-like virus 1 K11f/1113
Hainan Suncus murinus astrovirus 1 K11f/1124	K11f	Chengmai	Gut	Summer	SUB1749622124811	NMDC20394369	NMDCN0008OQ2	2267	71.3107	1091	1124	Wenzhou rodent astrovirus 1	Astroviridae	OQ716133	FALSE	FALSE	FALSE	FALSE	Suncus murinus			Hainan Suncus murinus astrovirus 1		K11f	/	1124			Hainan Suncus murinus astrovirus 1 K11f/1124
Hainan Suncus murinus rabovirus A K11f/1300	K11f	Chengmai	Gut	Summer	SUB1749622124811	NMDC20394369	NMDCN0008OQ3	1337	75.0192	1301	1300	Rabovirus A	Picornaviridae	MT558858	FALSE	FALSE	FALSE	FALSE	Rattus norvegicus			Hainan Suncus murinus rabovirus A		K11f	/	1300			Hainan Suncus murinus rabovirus A K11f/1300
Hainan Suncus murinus picornavirales K11f/1337	K11f	Chengmai	Gut	Summer	SUB1749622124811	NMDC20394369	NMDCN0008OQ4	1204	67.381	420	1337	Picornavirales sp.	Picornaviridae	PP745860	FALSE	FALSE	FALSE	FALSE	Hipposideros larvatus			Hainan Suncus murinus picornavirales		K11f	/	1337			Hainan Suncus murinus picornavirales K11f/1337
Hainan Suncus murinus picorna-like virus 19 K11f/1434	K11f	Chengmai	Gut	Summer	SUB1749622124811	NMDC20394369	NMDCN0008OQ5	916	70.6294	286	1434	Wufeng shrew picorna-like virus 19	Picornaviridae	OQ716175	FALSE	FALSE	FALSE	FALSE	Chodsigoa smithii			Hainan Suncus murinus picorna-like virus 19		K11f	/	1434			Hainan Suncus murinus picorna-like virus 19 K11f/1434
Hainan Suncus murinus astrovirus 1 K11f/1778	K11f	Chengmai	Gut	Summer	SUB1749622124811	NMDC20394369	NMDCN0008OQ6	380	67.3734	849	1778	Wenzhou rodent astrovirus 1	Astroviridae	PP272657	FALSE	FALSE	FALSE	FALSE	Crocidura shantungensis			Hainan Suncus murinus astrovirus 1		K11f	/	1778			Hainan Suncus murinus astrovirus 1 K11f/1778
Hainan Suncus murinus calhevirus 1 K11f/1868	K11f	Chengmai	Gut	Summer	SUB1749622124811	NMDC20394369	NMDCN0008OQ7	308	71.9128	413	1868	Calhevirus 1	Picornaviridae	HM480374	FALSE	FALSE	FALSE	FALSE	Homo sapiens			Hainan Suncus murinus calhevirus 1		K11f	/	1868			Hainan Suncus murinus calhevirus 1 K11f/1868
Hainan Suncus murinus picorna-like virus 2 K11f/1964	K11f	Chengmai	Gut	Summer	SUB1749622124811	NMDC20394369	NMDCN0008OQ8	244	72.0792	1010	1964	Wenzhou shrew picorna-like virus 2	Picornaviridae	OQ716134	FALSE	FALSE	FALSE	FALSE	Suncus murinus			Hainan Suncus murinus picorna-like virus 2		K11f	/	1964			Hainan Suncus murinus picorna-like virus 2 K11f/1964
Hainan Suncus murinus picorna-like virus 1 K11f/2092	K11f	Chengmai	Gut	Summer	SUB1749622124811	NMDC20394369	NMDCN0008OQ9	172	72.8749	1047	2092	Wenzhou shrew picorna-like virus 1	Picornaviridae	OQ716130	FALSE	FALSE	FALSE	FALSE	Suncus murinus			Hainan Suncus murinus picorna-like virus 1		K11f	/	2092			Hainan Suncus murinus picorna-like virus 1 K11f/2092
Hainan Suncus murinus polycipiviridae K11f/2151	K11f	Chengmai	Gut	Summer	SUB1749622124811	NMDC20394369	NMDCN0008OQA	157	96.2357	1833	2151	Polycipiviridae sp.	Polycipiviridae	PP744857	FALSE	FALSE	FALSE	FALSE	Tylonycteris fulvida			Hainan Suncus murinus polycipiviridae		K11f	/	2151			Hainan Suncus murinus polycipiviridae K11f/2151
Hainan Suncus murinus picorna-like virus 2 K11f/2299	K11f	Chengmai	Gut	Summer	SUB1749622124811	NMDC20394369	NMDCN0008OQB	120	71.142	648	2299	Wenzhou shrew picorna-like virus 2	Picornaviridae	OQ716134	FALSE	FALSE	FALSE	FALSE	Suncus murinus			Hainan Suncus murinus picorna-like virus 2		K11f	/	2299			Hainan Suncus murinus picorna-like virus 2 K11f/2299
Hainan Suncus murinus picornavirus 1 K11f/2329	K11f	Chengmai	Gut	Summer	SUB1749622124811	NMDC20394369	NMDCN0008OQC	115	96.8709	2301	2329	Wenzhou shrew picornavirus 1	Picornaviridae	OQ716060	FALSE	FALSE	FALSE	FALSE	Suncus murinus			Hainan Suncus murinus picornavirus 1		K11f	/	2329			Hainan Suncus murinus picornavirus 1 K11f/2329
Hainan Suncus murinus rosavirus C K11f/2369	K11f	Chengmai	Gut	Summer	SUB1749622124811	NMDC20394369	NMDCN0008OQD	102	89.6159	2369	2369	Rosavirus C	Picornaviridae	KX783433	FALSE	FALSE	FALSE	FALSE	Rattus andamanensis			Hainan Suncus murinus rosavirus C		K11f	/	2369			Hainan Suncus murinus rosavirus C K11f/2369
Hainan Suncus murinus polycipiviridae K11f/2463	K11f	Chengmai	Gut	Summer	SUB1749622124811	NMDC20394369	NMDCN0008OQE	88	95.6557	2463	2463	Polycipiviridae sp.	Polycipiviridae	PP744857	FALSE	FALSE	FALSE	FALSE	Tylonycteris fulvida			Hainan Suncus murinus polycipiviridae		K11f	/	2463			Hainan Suncus murinus polycipiviridae K11f/2463
Hainan Suncus murinus picorna-like virus 6 K11f/2490	K11f	Chengmai	Gut	Summer	SUB1749622124811	NMDC20394369	NMDCN0008OQF	86	67.3315	1855	2490	Wenzhou shrew picorna-like virus 6	Picornaviridae	OQ716140	FALSE	FALSE	FALSE	FALSE	Suncus murinus			Hainan Suncus murinus picorna-like virus 6		K11f	/	2490			Hainan Suncus murinus picorna-like virus 6 K11f/2490
Hainan Suncus murinus picorna-like virus 2 K11f/2562	K11f	Chengmai	Gut	Summer	SUB1749622124811	NMDC20394369	NMDCN0008OQG	79	68.9655	1798	2562	Wenzhou shrew picorna-like virus 2	Picornaviridae	OQ716134	FALSE	FALSE	FALSE	FALSE	Suncus murinus			Hainan Suncus murinus picorna-like virus 2		K11f	/	2562			Hainan Suncus murinus picorna-like virus 2 K11f/2562
Hainan Suncus murinus picorna-like virus 3 K11f/2958	K11f	Chengmai	Gut	Summer	SUB1749622124811	NMDC20394369	NMDCN0008OQH	43	69.1715	519	2958	Crocidura shantungensis picorna-like virus 3	Picornaviridae	PP272657	FALSE	FALSE	FALSE	FALSE	Crocidura shantungensis			Hainan Suncus murinus picorna-like virus 3		K11f	/	2958			Hainan Suncus murinus picorna-like virus 3 K11f/2958
Hainan Suncus murinus astrovirus 1 K11f/2968	K11f	Chengmai	Gut	Summer	SUB1749622124811	NMDC20394369	NMDCN0008OQI	40	67.7678	999	2968	Wenzhou rodent astrovirus 1	Astroviridae	MG571825	FALSE	FALSE	FALSE	FALSE	Homo sapiens			Hainan Suncus murinus astrovirus 1		K11f	/	2968			Hainan Suncus murinus astrovirus 1 K11f/2968
Hainan Suncus murinus thottapalayam virus K11f/4178	K11f	Chengmai	Gut	Summer	SUB1749622124811	NMDC20394369	NMDCN0008OQJ	16	93.3461	4178	4178	Thottapalayam virus	Hantaviridae	PP744857	FALSE	FALSE	FALSE	FALSE	Tylonycteris fulvida			Hainan Suncus murinus thottapalayam virus		K11f	/	4178			Hainan Suncus murinus thottapalayam virus K11f/4178
Hainan Suncus murinus picorna-like virus 1 K11f/4253	K11f	Chengmai	Gut	Summer	SUB1749622124811	NMDC20394369	NMDCN0008OQK	15	86.2791	4249	4253	Wenzhou shrew picorna-like virus 1	Picornaviridae	OQ716130	FALSE	FALSE	FALSE	FALSE	Suncus murinus			Hainan Suncus murinus picorna-like virus 1		K11f	/	4253			Hainan Suncus murinus picorna-like virus 1 K11f/4253
Hainan Suncus murinus rhabdoviridae K11f/5602	K11f	Chengmai	Gut	Summer	SUB1749622124811	NMDC20394369	NMDCN0008OQL	12	36.96	451	5602	Rhabdoviridae sp.	Rhabdoviridae sp.	OQ715702	TRUE	TRUE	TRUE	TRUE	Myotis chinensis			Hainan Suncus murinus rhabdoviridae		K11f	/	5602			Hainan Suncus murinus rhabdoviridae K11f/5602
Hainan Suncus murinus astrovirus K11f/6425	K11f	Chengmai	Gut	Summer	SUB1749622124811	NMDC20394369	NMDCN0008OQM	6	71.4758	3930	6425	Wufeng rodent astrovirus 1	Astroviridae	OQ802756	TRUE	TRUE	TRUE	TRUE	Rattus nitidus			Hainan Suncus murinus astrovirus		K11f	/	6425			Hainan Suncus murinus astrovirus K11f/6425
Hainan Suncus murinus picorna-like virus 1 K11f/7717	K11f	Chengmai	Gut	Summer	SUB1749622124811	NMDC20394369	NMDCN0008OQN	5	69.6054	2382	7717	Wenzhou shrew picorna-like virus 1	Picornaviridae	OQ716129	TRUE	TRUE	FALSE	FALSE	Crocidura attenuata			Hainan Suncus murinus picorna-like virus 1		K11f	/	7717			Hainan Suncus murinus picorna-like virus 1 K11f/7717
Hainan Suncus murinus dicistroviridae K11p/225	K11p	Chengmai	Spleen	Summer	SUB1749622124811	NMDC20394392	NMDCN0008OQO	1045250	98.6667	225	225	Dicistroviridae sp.	Dicistroviridae	PP745339	FALSE	FALSE	FALSE	FALSE	Hipposideros larvatus			Hainan Suncus murinus dicistroviridae		K11p	/	225			Hainan Suncus murinus dicistroviridae K11p/225
Hainan Suncus murinus polycipiviridae K11p/402	K11p	Chengmai	Spleen	Summer	SUB1749622124811	NMDC20394392	NMDCN0008OQP	249933	90.796	402	402	Polycipiviridae sp.	Polycipiviridae	PP744857	FALSE	FALSE	FALSE	FALSE	Tylonycteris fulvida			Hainan Suncus murinus polycipiviridae		K11p	/	402			Hainan Suncus murinus polycipiviridae K11p/402
Hainan Suncus murinus polycipiviridae K11p/396	K11p	Chengmai	Spleen	Summer	SUB1749622124811	NMDC20394392	NMDCN0008OQQ	261028	91.8987	395	396	Polycipiviridae sp.	Polycipiviridae	PP744857	FALSE	FALSE	FALSE	FALSE	Tylonycteris fulvida			Hainan Suncus murinus polycipiviridae		K11p	/	396			Hainan Suncus murinus polycipiviridae K11p/396
Hainan Suncus murinus iflaviridae K11p/322	K11p	Chengmai	Spleen	Summer	SUB1749622124811	NMDC20394392	NMDCN0008OQR	465693	73.5202	321	322	Iflaviridae sp.	Iflaviridae	PP745102	FALSE	FALSE	FALSE	FALSE	Scotophilus kuhlii			Hainan Suncus murinus iflaviridae		K11p	/	322			Hainan Suncus murinus iflaviridae K11p/322
Hainan Suncus murinus henipavirus 1 K11p/314	K11p	Chengmai	Spleen	Summer	SUB1749622124811	NMDC20394392	NMDCN0008OQS	493084	93.949	314	314	Wenzhou Apodemus agrarius henipavirus 1	Paramyxoviridae	MZ328275	FALSE	FALSE	FALSE	FALSE	Apodemus agrarius			Hainan Suncus murinus henipavirus 1		K11p	/	314			Hainan Suncus murinus henipavirus 1 K11p/314
Hainan Suncus murinus polycipiviridae K11p/299	K11p	Chengmai	Spleen	Summer	SUB1749622124811	NMDC20394392	NMDCN0008OQT	548964	87.291	299	299	Polycipiviridae sp.	Polycipiviridae	PP744857	FALSE	FALSE	FALSE	FALSE	Tylonycteris fulvida			Hainan Suncus murinus polycipiviridae		K11p	/	299			Hainan Suncus murinus polycipiviridae K11p/299
Hainan Suncus murinus rabovirus A K11p/272	K11p	Chengmai	Spleen	Summer	SUB1749622124811	NMDC20394392	NMDCN0008OQU	683550	90.0735	272	272	Rabovirus A	Picornaviridae	OQ716026	FALSE	FALSE	FALSE	FALSE	Rattus tanezumi			Hainan Suncus murinus rabovirus A		K11p	/	272			Hainan Suncus murinus rabovirus A K11p/272
Hainan Suncus murinus picorna-like virus 1 K11p/262	K11p	Chengmai	Spleen	Summer	SUB1749622124811	NMDC20394392	NMDCN0008OQV	745780	83.0769	260	262	Wenzhou shrew picorna-like virus 1	Picornaviridae	OQ716131	FALSE	FALSE	FALSE	FALSE	Suncus murinus			Hainan Suncus murinus picorna-like virus 1		K11p	/	262			Hainan Suncus murinus picorna-like virus 1 K11p/262
Hainan Suncus murinus henipavirus 1 K11p/262	K11p	Chengmai	Spleen	Summer	SUB1749622124811	NMDC20394392	NMDCN0008OR0	746902	93.5115	262	262	Wenzhou shrew henipavirus 1	Paramyxoviridae	OQ715593	FALSE	FALSE	FALSE	FALSE	Suncus murinus			Hainan Suncus murinus henipavirus 1		K11p	/	262			Hainan Suncus murinus henipavirus 1 K11p/262
Hainan Suncus murinus dicistroviridae K11p/260	K11p	Chengmai	Spleen	Summer	SUB1749622124811	NMDC20394392	NMDCN0008OR1	759562	99.2248	258	260	Dicistroviridae sp.	Dicistroviridae	PP745339	FALSE	FALSE	FALSE	FALSE	Hipposideros larvatus			Hainan Suncus murinus dicistroviridae		K11p	/	260			Hainan Suncus murinus dicistroviridae K11p/260
Hainan Suncus murinus polycipiviridae K11p/258	K11p	Chengmai	Spleen	Summer	SUB1749622124811	NMDC20394392	NMDCN0008OR2	770663	92.2481	258	258	Polycipiviridae sp.	Polycipiviridae	PP744905	FALSE	FALSE	FALSE	FALSE	Scotophilus kuhlii			Hainan Suncus murinus polycipiviridae		K11p	/	258			Hainan Suncus murinus polycipiviridae K11p/258
Hainan Suncus murinus iflaviridae K11p/254	K11p	Chengmai	Spleen	Summer	SUB1749622124811	NMDC20394392	NMDCN0008OR3	795391	78.125	224	254	Iflaviridae sp.	Iflaviridae	MZ679122	FALSE	FALSE	FALSE	FALSE				Hainan Suncus murinus iflaviridae		K11p	/	254			Hainan Suncus murinus iflaviridae K11p/254
Hainan Suncus murinus hunnivirus A K11p/250	K11p	Chengmai	Spleen	Summer	SUB1749622124811	NMDC20394392	NMDCN0008OR4	824106	98	250	250	Hunnivirus A	Picornaviridae	OQ715983	FALSE	FALSE	FALSE	FALSE	Berylmys bowersi			Hainan Suncus murinus hunnivirus A		K11p	/	250			Hainan Suncus murinus hunnivirus A K11p/250
Hainan Suncus murinus dicistroviridae K11p/245	K11p	Chengmai	Spleen	Summer	SUB1749622124811	NMDC20394392	NMDCN0008OR5	865146	85.3061	245	245	Dicistroviridae sp.	Dicistroviridae	PP745352	FALSE	FALSE	FALSE	FALSE	Hipposideros larvatus			Hainan Suncus murinus dicistroviridae		K11p	/	245			Hainan Suncus murinus dicistroviridae K11p/245
Hainan Suncus murinus beilong virus K11p/242	K11p	Chengmai	Spleen	Summer	SUB1749622124811	NMDC20394392	NMDCN0008OR6	898748	97.1074	242	242	Beilong virus	Paramyxoviridae	MN598984	FALSE	FALSE	FALSE	FALSE	Rattus tanezumi			Hainan Suncus murinus beilong virus		K11p	/	242			Hainan Suncus murinus beilong virus K11p/242
Hainan Suncus murinus astrovirus 1 K11p/234	K11p	Chengmai	Spleen	Summer	SUB1749622124811	NMDC20394392	NMDCN0008OR7	966641	94.8718	234	234	Wenzhou rodent astrovirus 1	Astroviridae	OQ802754	FALSE	FALSE	FALSE	FALSE	Suncus murinus			Hainan Suncus murinus astrovirus 1		K11p	/	234			Hainan Suncus murinus astrovirus 1 K11p/234
Hainan Suncus murinus dicistroviridae 1 K11p/232	K11p	Chengmai	Spleen	Summer	SUB1749622124811	NMDC20394392	NMDCN0008OR8	982916	90.9483	232	232	Dicistroviridae sp. 1	Dicistroviridae	MZ394716	FALSE	FALSE	FALSE	FALSE	Anoplolepis gracilipes			Hainan Suncus murinus dicistroviridae 1		K11p	/	232			Hainan Suncus murinus dicistroviridae 1 K11p/232
Hainan Suncus murinus astrovirus K12f/304	K12f	Dingan	Gut	Summer	SUB1749622124811	NMDC20394370	NMDCN0008OR9	63753	91.7492	303	304	Rodent astrovirus	Astroviridae	MT549860	FALSE	FALSE	FALSE	FALSE	Rattus norvegicus			Hainan Suncus murinus astrovirus		K12f	/	304			Hainan Suncus murinus astrovirus K12f/304
Hainan Suncus murinus picornaviridae K12f/317	K12f	Dingan	Gut	Summer	SUB1749622124811	NMDC20394370	NMDCN0008ORA	59415	69.8413	189	317	Picornaviridae sp.	Picornaviridae	OR867496	FALSE	FALSE	FALSE	FALSE	Pipistrellus pipistrellus			Hainan Suncus murinus picornaviridae		K12f	/	317			Hainan Suncus murinus picornaviridae K12f/317
Hainan Suncus murinus riboviria K12f/325	K12f	Dingan	Gut	Summer	SUB1749622124811	NMDC20394370	NMDCN0008ORB	56921	76.2712	118	325	Riboviria sp.	Riboviria	OR869642	FALSE	FALSE	FALSE	FALSE	Rhinolophus sp.			Hainan Suncus murinus riboviria		K12f	/	325			Hainan Suncus murinus riboviria K12f/325
Hainan Suncus murinus picorna-like virus 1 K12f/328	K12f	Dingan	Gut	Summer	SUB1749622124811	NMDC20394370	NMDCN0008ORC	56008	89.2638	326	328	Wenzhou shrew picorna-like virus 1	Picornaviridae	OQ716129	FALSE	FALSE	FALSE	FALSE	Crocidura attenuata			Hainan Suncus murinus picorna-like virus 1		K12f	/	328			Hainan Suncus murinus picorna-like virus 1 K12f/328
Hainan Suncus murinus calhevirus 3 K12f/334	K12f	Dingan	Gut	Summer	SUB1749622124811	NMDC20394370	NMDCN0008ORD	54315	73.5714	140	334	Calhevirus 3	Picornaviridae	MG571824	FALSE	FALSE	FALSE	FALSE	Homo sapiens			Hainan Suncus murinus calhevirus 3		K12f	/	334			Hainan Suncus murinus calhevirus 3 K12f/334
Hainan Suncus murinus picorna-like virus 3 K12f/340	K12f	Dingan	Gut	Summer	SUB1749622124811	NMDC20394370	NMDCN0008ORE	52757	76.1905	189	340	Crocidura shantungensis picorna-like virus 3	Picornaviridae	PP272657	FALSE	FALSE	FALSE	FALSE	Crocidura shantungensis			Hainan Suncus murinus picorna-like virus 3		K12f	/	340			Hainan Suncus murinus picorna-like virus 3 K12f/340
Hainan Suncus murinus paramyxovirus K12f/342	K12f	Dingan	Gut	Summer	SUB1749622124811	NMDC20394370	NMDCN0008ORF	52205	73.3918	342	342	Paramyxovirus sp.	Paramyxoviridae	OR798999	FALSE	FALSE	FALSE	FALSE	Hipposideros larvatus			Hainan Suncus murinus paramyxovirus		K12f	/	342			Hainan Suncus murinus paramyxovirus K12f/342
Hainan Suncus murinus picornavirus K12f/344	K12f	Dingan	Gut	Summer	SUB1749622124811	NMDC20394370	NMDCN0008ORG	51490	93.0233	344	344	Suncus murinus picornavirus	Picornaviridae	NC_076199	FALSE	FALSE	FALSE	FALSE	Suncus murinus			Hainan Suncus murinus picornavirus		K12f	/	344			Hainan Suncus murinus picornavirus K12f/344
Hainan Suncus murinus calhevirus 3 K12f/345	K12f	Dingan	Gut	Summer	SUB1749622124811	NMDC20394370	NMDCN0008ORH	51187	71.1111	225	345	Calhevirus 3	Picornaviridae	MG571825	FALSE	FALSE	FALSE	FALSE	Homo sapiens			Hainan Suncus murinus calhevirus 3		K12f	/	345			Hainan Suncus murinus calhevirus 3 K12f/345
Hainan Suncus murinus mischivirus E K12f/346	K12f	Dingan	Gut	Summer	SUB1749622124811	NMDC20394370	NMDCN0008ORI	50906	91.6185	346	346	Mischivirus E	Picornaviridae	OQ716013	FALSE	FALSE	FALSE	FALSE	Suncus murinus			Hainan Suncus murinus mischivirus E		K12f	/	346			Hainan Suncus murinus mischivirus E K12f/346
Hainan Suncus murinus riboviria K12f/353	K12f	Dingan	Gut	Summer	SUB1749622124811	NMDC20394370	NMDCN0008ORJ	49205	74.3119	327	353	Riboviria sp.	Riboviria	OR870499	FALSE	FALSE	FALSE	FALSE	Vespertilio sinensis			Hainan Suncus murinus riboviria		K12f	/	353			Hainan Suncus murinus riboviria K12f/353
Hainan Suncus murinus picorna-like virus 3 K12f/358	K12f	Dingan	Gut	Summer	SUB1749622124811	NMDC20394370	NMDCN0008ORK	47976	75.0842	297	358	Crocidura shantungensis picorna-like virus 3	Picornaviridae	PP272657	FALSE	FALSE	FALSE	FALSE	Crocidura shantungensis			Hainan Suncus murinus picorna-like virus 3		K12f	/	358			Hainan Suncus murinus picorna-like virus 3 K12f/358
Hainan Suncus murinus rhabdovirus 7 K12f/363	K12f	Dingan	Gut	Summer	SUB1749622124811	NMDC20394370	NMDCN0008ORL	46789	75.8929	336	363	Bat associated rhabdovirus 7	Rhabdoviridae	PP745923	FALSE	FALSE	FALSE	FALSE	Hipposideros pomona			Hainan Suncus murinus rhabdovirus 7		K12f	/	363			Hainan Suncus murinus rhabdovirus 7 K12f/363
Hainan Suncus murinus rhabdovirus 3 K12f/366	K12f	Dingan	Gut	Summer	SUB1749622124811	NMDC20394370	NMDCN0008ORM	46121	74.7664	107	366	Jingmen bat rhabdovirus 3	Rhabdoviridae	OQ715702	FALSE	FALSE	FALSE	FALSE	Myotis chinensis			Hainan Suncus murinus rhabdovirus 3		K12f	/	366			Hainan Suncus murinus rhabdovirus 3 K12f/366
Hainan Suncus murinus coronavirus K12f/372	K12f	Dingan	Gut	Summer	SUB1749622124811	NMDC20394370	NMDCN0008ORN	44790	93.5484	372	372	Wencheng Sm shrew coronavirus	Coronaviridae	KY967733	FALSE	FALSE	FALSE	FALSE	Suncus murinus			Hainan Suncus murinus coronavirus		K12f	/	372			Hainan Suncus murinus coronavirus K12f/372
Hainan Suncus murinus mischivirus E K12f/374	K12f	Dingan	Gut	Summer	SUB1749622124811	NMDC20394370	NMDCN0008ORO	44342	89.8396	374	374	Mischivirus E	Picornaviridae	OQ716013	FALSE	FALSE	FALSE	FALSE	Suncus murinus			Hainan Suncus murinus mischivirus E		K12f	/	374			Hainan Suncus murinus mischivirus E K12f/374
Hainan Suncus murinus picorna-like virus 1 K12f/375	K12f	Dingan	Gut	Summer	SUB1749622124811	NMDC20394370	NMDCN0008ORP	44122	86.3271	373	375	Wenzhou shrew picorna-like virus 1	Picornaviridae	OQ716130	FALSE	FALSE	FALSE	FALSE	Suncus murinus			Hainan Suncus murinus picorna-like virus 1		K12f	/	375			Hainan Suncus murinus picorna-like virus 1 K12f/375
Hainan Suncus murinus picornavirales K12f/381	K12f	Dingan	Gut	Summer	SUB1749622124811	NMDC20394370	NMDCN0008ORQ	42925	75.9104	357	381	Picornavirales sp.	Picornaviridae	PP745923	FALSE	FALSE	FALSE	FALSE	Hipposideros pomona			Hainan Suncus murinus picornavirales		K12f	/	381			Hainan Suncus murinus picornavirales K12f/381
Hainan Suncus murinus rhabdovirus 7 K12f/384	K12f	Dingan	Gut	Summer	SUB1749622124811	NMDC20394370	NMDCN0008ORR	42409	68.9441	161	384	Bat associated rhabdovirus 7	Rhabdoviridae	OR951396	FALSE	FALSE	FALSE	FALSE	Myotis chinensis			Hainan Suncus murinus rhabdovirus 7		K12f	/	384			Hainan Suncus murinus rhabdovirus 7 K12f/384
Hainan Suncus murinus alphacoronavirus 1 K12f/398	K12f	Dingan	Gut	Summer	SUB1749622124811	NMDC20394370	NMDCN0008ORS	39814	94.7631	401	398	Wenzhou Suncus murinus alphacoronavirus 1	Coronaviridae	MZ328303	FALSE	FALSE	FALSE	FALSE	Suncus murinus			Hainan Suncus murinus alphacoronavirus 1		K12f	/	398			Hainan Suncus murinus alphacoronavirus 1 K12f/398
Hainan Suncus murinus calhevirus 1 K12f/399	K12f	Dingan	Gut	Summer	SUB1749622124811	NMDC20394370	NMDCN0008ORT	39707	72.561	328	399	Calhevirus 1	Picornaviridae	HM480374	FALSE	FALSE	FALSE	FALSE	Homo sapiens			Hainan Suncus murinus calhevirus 1		K12f	/	399			Hainan Suncus murinus calhevirus 1 K12f/399
Hainan Suncus murinus picorna-like virus 1 K12f/416	K12f	Dingan	Gut	Summer	SUB1749622124811	NMDC20394370	NMDCN0008ORU	36887	74.386	285	416	Crocidura lasiura picorna-like virus 1	Picornaviridae	PP272548	FALSE	FALSE	FALSE	FALSE	Crocidura lasiura			Hainan Suncus murinus picorna-like virus 1		K12f	/	416			Hainan Suncus murinus picorna-like virus 1 K12f/416
Hainan Suncus murinus coronavirus K12f/418	K12f	Dingan	Gut	Summer	SUB1749622124811	NMDC20394370	NMDCN0008ORV	36500	89.2344	418	418	Wencheng Sm shrew coronavirus	Coronaviridae	NC_035191	FALSE	FALSE	FALSE	FALSE	Suncus murinus			Hainan Suncus murinus coronavirus		K12f	/	418			Hainan Suncus murinus coronavirus K12f/418
Hainan Suncus murinus picornavirus K12f/420	K12f	Dingan	Gut	Summer	SUB1749622124811	NMDC20394370	NMDCN0008OS0	36309	86.4286	420	420	Suncus murinus picornavirus	Picornaviridae	NC_076199	FALSE	FALSE	FALSE	FALSE	Suncus murinus			Hainan Suncus murinus picornavirus		K12f	/	420			Hainan Suncus murinus picornavirus K12f/420
Hainan Suncus murinus picornavirus 1 K12f/429	K12f	Dingan	Gut	Summer	SUB1749622124811	NMDC20394370	NMDCN0008OS1	34948	96.0373	429	429	Wenzhou shrew picornavirus 1	Picornaviridae	OQ716060	FALSE	FALSE	FALSE	FALSE	Suncus murinus			Hainan Suncus murinus picornavirus 1		K12f	/	429			Hainan Suncus murinus picornavirus 1 K12f/429
Hainan Suncus murinus coronavirus K12f/440	K12f	Dingan	Gut	Summer	SUB1749622124811	NMDC20394370	NMDCN0008OS2	33411	88.1818	440	440	Wencheng Sm shrew coronavirus	Coronaviridae	KY967734	FALSE	FALSE	FALSE	FALSE	Suncus murinus			Hainan Suncus murinus coronavirus		K12f	/	440			Hainan Suncus murinus coronavirus K12f/440
Hainan Suncus murinus picorna-like virus 54 K12f/448	K12f	Dingan	Gut	Summer	SUB1749622124811	NMDC20394370	NMDCN0008OS3	32411	77.3243	441	448	Wufeng shrew picorna-like virus 54	Picornaviridae	OQ716210	FALSE	FALSE	FALSE	FALSE	Crocidura attenuata			Hainan Suncus murinus picorna-like virus 54		K12f	/	448			Hainan Suncus murinus picorna-like virus 54 K12f/448
Hainan Suncus murinus picornaviridae K12f/472	K12f	Dingan	Gut	Summer	SUB1749622124811	NMDC20394370	NMDCN0008OS4	29583	71.8085	188	472	Picornaviridae sp.	Picornaviridae	OR867496	FALSE	FALSE	FALSE	FALSE	Pipistrellus pipistrellus			Hainan Suncus murinus picornaviridae		K12f	/	472			Hainan Suncus murinus picornaviridae K12f/472
Hainan Suncus murinus picornavirus 1 K12f/517	K12f	Dingan	Gut	Summer	SUB1749622124811	NMDC20394370	NMDCN0008OS5	25116	71.7092	509	517	Wenzhou shrew picornavirus 1	Picornaviridae	OQ716060	FALSE	FALSE	FALSE	FALSE	Suncus murinus			Hainan Suncus murinus picornavirus 1		K12f	/	517			Hainan Suncus murinus picornavirus 1 K12f/517
Hainan Suncus murinus ribovirus 1 K12f/518	K12f	Dingan	Gut	Summer	SUB1749622124811	NMDC20394370	NMDCN0008OS6	25029	87.4251	167	518	Wenzhou shrew ribovirus 1	Riboviria	OQ802778	FALSE	FALSE	FALSE	FALSE	Suncus murinus			Hainan Suncus murinus ribovirus 1		K12f	/	518			Hainan Suncus murinus ribovirus 1 K12f/518
Hainan Suncus murinus coronavirus K12f/520	K12f	Dingan	Gut	Summer	SUB1749622124811	NMDC20394370	NMDCN0008OS7	24856	91.1197	518	520	Wencheng Sm shrew coronavirus	Coronaviridae	NC_048211	FALSE	FALSE	FALSE	FALSE	Suncus murinus			Hainan Suncus murinus coronavirus		K12f	/	520			Hainan Suncus murinus coronavirus K12f/520
Hainan Suncus murinus picornavirus 1 K12f/520	K12f	Dingan	Gut	Summer	SUB1749622124811	NMDC20394370	NMDCN0008OS8	24889	95.7692	520	520	Wenzhou shrew picornavirus 1	Picornaviridae	OQ716060	FALSE	FALSE	FALSE	FALSE	Suncus murinus			Hainan Suncus murinus picornavirus 1		K12f	/	520			Hainan Suncus murinus picornavirus 1 K12f/520
Hainan Suncus murinus riboviria K12f/528	K12f	Dingan	Gut	Summer	SUB1749622124811	NMDC20394370	NMDCN0008OS9	24265	68.8679	318	528	Riboviria sp.	Riboviria	OQ423595	FALSE	FALSE	FALSE	FALSE	bird			Hainan Suncus murinus riboviria		K12f	/	528			Hainan Suncus murinus riboviria K12f/528
Hainan Suncus murinus riboviria K12f/550	K12f	Dingan	Gut	Summer	SUB1749622124811	NMDC20394370	NMDCN0008OSA	22516	70.6704	358	550	Riboviria sp.	Riboviria	OR870497	FALSE	FALSE	FALSE	FALSE	Vespertilio sinensis			Hainan Suncus murinus riboviria		K12f	/	550			Hainan Suncus murinus riboviria K12f/550
Hainan Suncus murinus picornavirus 1 K12f/554	K12f	Dingan	Gut	Summer	SUB1749622124811	NMDC20394370	NMDCN0008OSB	22226	96.5704	554	554	Wenzhou shrew picornavirus 1	Picornaviridae	OQ716060	FALSE	FALSE	FALSE	FALSE	Suncus murinus			Hainan Suncus murinus picornavirus 1		K12f	/	554			Hainan Suncus murinus picornavirus 1 K12f/554
Hainan Suncus murinus mischivirus E K12f/556	K12f	Dingan	Gut	Summer	SUB1749622124811	NMDC20394370	NMDCN0008OSC	22089	85.7394	568	556	Mischivirus E	Picornaviridae	OQ716013	FALSE	FALSE	FALSE	FALSE	Suncus murinus			Hainan Suncus murinus mischivirus E		K12f	/	556			Hainan Suncus murinus mischivirus E K12f/556
Hainan Suncus murinus riboviria K12f/558	K12f	Dingan	Gut	Summer	SUB1749622124811	NMDC20394370	NMDCN0008OSD	21974	68.2216	343	558	Riboviria sp.	Riboviria	OR869336	FALSE	FALSE	FALSE	FALSE	Hipposideros armiger			Hainan Suncus murinus riboviria		K12f	/	558			Hainan Suncus murinus riboviria K12f/558
Hainan Suncus murinus mischivirus E K12f/565	K12f	Dingan	Gut	Summer	SUB1749622124811	NMDC20394370	NMDCN0008OSE	21462	81.4159	565	565	Mischivirus E	Picornaviridae	OQ716012	FALSE	FALSE	FALSE	FALSE	Suncus murinus			Hainan Suncus murinus mischivirus E		K12f	/	565			Hainan Suncus murinus mischivirus E K12f/565
Hainan Suncus murinus astrovirus 1 K12f/568	K12f	Dingan	Gut	Summer	SUB1749622124811	NMDC20394370	NMDCN0008OSF	21266	67.4651	501	568	Wenzhou rodent astrovirus 1	Astroviridae	OQ802774	FALSE	FALSE	FALSE	FALSE	Pipistrellus abramus			Hainan Suncus murinus astrovirus 1		K12f	/	568			Hainan Suncus murinus astrovirus 1 K12f/568
Hainan Suncus murinus partitiviridae K12f/592	K12f	Dingan	Gut	Summer	SUB1749622124811	NMDC20394370	NMDCN0008OSG	19703	67.951	571	592	Partitiviridae sp.	Partitiviridae	MW826420	FALSE	FALSE	FALSE	FALSE	rat			Hainan Suncus murinus partitiviridae		K12f	/	592			Hainan Suncus murinus partitiviridae K12f/592
Hainan Suncus murinus calhevirus 1 K12f/602	K12f	Dingan	Gut	Summer	SUB1749622124811	NMDC20394370	NMDCN0008OSH	19155	71.7014	576	602	Calhevirus 1	Picornaviridae	HM480374	FALSE	FALSE	FALSE	FALSE	Homo sapiens			Hainan Suncus murinus calhevirus 1		K12f	/	602			Hainan Suncus murinus calhevirus 1 K12f/602
Hainan Suncus murinus arterivirus 2 K12f/625	K12f	Dingan	Gut	Summer	SUB1749622124811	NMDC20394370	NMDCN0008OSI	17891	73.107	383	625	Jingmen shrew arterivirus 2	Arteriviridae	PP745861	FALSE	FALSE	FALSE	FALSE	Hipposideros larvatus			Hainan Suncus murinus arterivirus 2		K12f	/	625			Hainan Suncus murinus arterivirus 2 K12f/625
Hainan Suncus murinus coronavirus K12f/628	K12f	Dingan	Gut	Summer	SUB1749622124811	NMDC20394370	NMDCN0008OSJ	17701	90.9236	628	628	Wencheng Sm shrew coronavirus	Coronaviridae	KY967726	FALSE	FALSE	FALSE	FALSE	Suncus murinus			Hainan Suncus murinus coronavirus		K12f	/	628			Hainan Suncus murinus coronavirus K12f/628
Hainan Suncus murinus picornavirus K12f/634	K12f	Dingan	Gut	Summer	SUB1749622124811	NMDC20394370	NMDCN0008OSK	17377	88.7658	632	634	Suncus murinus picornavirus	Picornaviridae	NC_076199	FALSE	FALSE	FALSE	FALSE	Suncus murinus			Hainan Suncus murinus picornavirus		K12f	/	634			Hainan Suncus murinus picornavirus K12f/634
Hainan Suncus murinus coronavirus K12f/651	K12f	Dingan	Gut	Summer	SUB1749622124811	NMDC20394370	NMDCN0008OSL	16587	92.4499	649	651	Wencheng Sm shrew coronavirus	Coronaviridae	KY967734	FALSE	FALSE	FALSE	FALSE	Suncus murinus			Hainan Suncus murinus coronavirus		K12f	/	651			Hainan Suncus murinus coronavirus K12f/651
Hainan Suncus murinus picorna-like virus 1 K12f/666	K12f	Dingan	Gut	Summer	SUB1749622124811	NMDC20394370	NMDCN0008OSM	15903	76.3066	287	666	Jingmen bat picorna-like virus 1	Picornaviridae	OQ716071	FALSE	FALSE	FALSE	FALSE	Myotis chinensis			Hainan Suncus murinus picorna-like virus 1		K12f	/	666			Hainan Suncus murinus picorna-like virus 1 K12f/666
Hainan Suncus murinus picornavirus K12f/701	K12f	Dingan	Gut	Summer	SUB1749622124811	NMDC20394370	NMDCN0008OSN	14427	82.7143	700	701	Suncus murinus picornavirus	Picornaviridae	NC_076199	FALSE	FALSE	FALSE	FALSE	Suncus murinus			Hainan Suncus murinus picornavirus		K12f	/	701			Hainan Suncus murinus picornavirus K12f/701
Hainan Suncus murinus arterivirus 1 K12f/708	K12f	Dingan	Gut	Summer	SUB1749622124811	NMDC20394370	NMDCN0008OSO	14131	71.9298	513	708	Jingmen shrew arterivirus 1	Arteriviridae	OQ715692	FALSE	FALSE	FALSE	FALSE	Myotis chinensis			Hainan Suncus murinus arterivirus 1		K12f	/	708			Hainan Suncus murinus arterivirus 1 K12f/708
Hainan Suncus murinus coronavirus K12f/709	K12f	Dingan	Gut	Summer	SUB1749622124811	NMDC20394370	NMDCN0008OSP	14070	90.409	709	709	Wencheng Sm shrew coronavirus	Coronaviridae	KY967734	FALSE	FALSE	FALSE	FALSE	Suncus murinus			Hainan Suncus murinus coronavirus		K12f	/	709			Hainan Suncus murinus coronavirus K12f/709
Hainan Suncus murinus picornavirus K12f/741	K12f	Dingan	Gut	Summer	SUB1749622124811	NMDC20394370	NMDCN0008OSQ	12861	97.166	741	741	Suncus murinus picornavirus	Picornaviridae	NC_076199	FALSE	FALSE	FALSE	FALSE	Suncus murinus			Hainan Suncus murinus picornavirus		K12f	/	741			Hainan Suncus murinus picornavirus K12f/741
Hainan Suncus murinus coronavirus K12f/764	K12f	Dingan	Gut	Summer	SUB1749622124811	NMDC20394370	NMDCN0008OSR	12090	92.2775	764	764	Wencheng Sm shrew coronavirus	Coronaviridae	KY967724	FALSE	FALSE	FALSE	FALSE	Suncus murinus			Hainan Suncus murinus coronavirus		K12f	/	764			Hainan Suncus murinus coronavirus K12f/764
Hainan Suncus murinus mischivirus E K12f/807	K12f	Dingan	Gut	Summer	SUB1749622124811	NMDC20394370	NMDCN0008OSS	10831	82.6733	808	807	Mischivirus E	Picornaviridae	OQ716013	FALSE	FALSE	FALSE	FALSE	Suncus murinus			Hainan Suncus murinus mischivirus E		K12f	/	807			Hainan Suncus murinus mischivirus E K12f/807
Hainan Suncus murinus coronavirus K12f/839	K12f	Dingan	Gut	Summer	SUB1749622124811	NMDC20394370	NMDCN0008OST	9923	94.4712	832	839	Wencheng Sm shrew coronavirus	Coronaviridae	NC_048211	FALSE	FALSE	FALSE	FALSE	Suncus murinus			Hainan Suncus murinus coronavirus		K12f	/	839			Hainan Suncus murinus coronavirus K12f/839
Hainan Suncus murinus picornavirus 1 K12f/894	K12f	Dingan	Gut	Summer	SUB1749622124811	NMDC20394370	NMDCN0008OSU	8613	97.4273	894	894	Wenzhou shrew picornavirus 1	Picornaviridae	OQ716060	FALSE	FALSE	FALSE	FALSE	Suncus murinus			Hainan Suncus murinus picornavirus 1		K12f	/	894			Hainan Suncus murinus picornavirus 1 K12f/894
Hainan Suncus murinus picornavirus K12f/904	K12f	Dingan	Gut	Summer	SUB1749622124811	NMDC20394370	NMDCN0008OSV	8389	84.3681	902	904	Suncus murinus picornavirus	Picornaviridae	NC_076199	FALSE	FALSE	FALSE	FALSE	Suncus murinus			Hainan Suncus murinus picornavirus		K12f	/	904			Hainan Suncus murinus picornavirus K12f/904
Hainan Suncus murinus mischivirus E K12f/922	K12f	Dingan	Gut	Summer	SUB1749622124811	NMDC20394370	NMDCN0008OT0	8000	81.8381	914	922	Mischivirus E	Picornaviridae	OQ716013	FALSE	FALSE	FALSE	FALSE	Suncus murinus			Hainan Suncus murinus mischivirus E		K12f	/	922			Hainan Suncus murinus mischivirus E K12f/922
Hainan Suncus murinus coronavirus K12f/956	K12f	Dingan	Gut	Summer	SUB1749622124811	NMDC20394370	NMDCN0008OT1	7292	92.6778	956	956	Wencheng Sm shrew coronavirus	Coronaviridae	NC_048211	FALSE	FALSE	FALSE	FALSE	Suncus murinus			Hainan Suncus murinus coronavirus		K12f	/	956			Hainan Suncus murinus coronavirus K12f/956
Hainan Suncus murinus castello calhevirus K12f/967	K12f	Dingan	Gut	Summer	SUB1749622124811	NMDC20394370	NMDCN0008OT2	7128	69	200	967	Castello calhevirus	Picornaviridae	PP654856	FALSE	FALSE	FALSE	FALSE	Tadarida teniotis			Hainan Suncus murinus castello calhevirus		K12f	/	967			Hainan Suncus murinus castello calhevirus K12f/967
Hainan Suncus murinus riboviria K12f/974	K12f	Dingan	Gut	Summer	SUB1749622124811	NMDC20394370	NMDCN0008OT3	7010	69.5312	256	974	Riboviria sp.	Riboviria	OQ423595	FALSE	FALSE	FALSE	FALSE	bird			Hainan Suncus murinus riboviria		K12f	/	974			Hainan Suncus murinus riboviria K12f/974
Hainan Suncus murinus astrovirus 1 K12f/1018	K12f	Dingan	Gut	Summer	SUB1749622124811	NMDC20394370	NMDCN0008OT4	6259	92.4012	987	1018	Wenzhou rodent astrovirus 1	Astroviridae	OQ802754	FALSE	FALSE	FALSE	FALSE	Suncus murinus			Hainan Suncus murinus astrovirus 1		K12f	/	1018			Hainan Suncus murinus astrovirus 1 K12f/1018
Hainan Suncus murinus astrovirus 1 K12f/1020	K12f	Dingan	Gut	Summer	SUB1749622124811	NMDC20394370	NMDCN0008OT5	6222	94.8039	1020	1020	Wenzhou rodent astrovirus 1	Astroviridae	OQ802754	FALSE	FALSE	FALSE	FALSE	Suncus murinus			Hainan Suncus murinus astrovirus 1		K12f	/	1020			Hainan Suncus murinus astrovirus 1 K12f/1020
Hainan Suncus murinus coronavirus K12f/1106	K12f	Dingan	Gut	Summer	SUB1749622124811	NMDC20394370	NMDCN0008OT6	4996	92.2242	1106	1106	Wencheng Sm shrew coronavirus	Coronaviridae	KY967724	FALSE	FALSE	FALSE	FALSE	Suncus murinus			Hainan Suncus murinus coronavirus		K12f	/	1106			Hainan Suncus murinus coronavirus K12f/1106
Hainan Suncus murinus mischivirus E K12f/1109	K12f	Dingan	Gut	Summer	SUB1749622124811	NMDC20394370	NMDCN0008OT7	4962	84.1865	1094	1109	Mischivirus E	Picornaviridae	OQ716013	FALSE	FALSE	FALSE	FALSE	Suncus murinus			Hainan Suncus murinus mischivirus E		K12f	/	1109			Hainan Suncus murinus mischivirus E K12f/1109
Hainan Suncus murinus coronavirus K12f/1132	K12f	Dingan	Gut	Summer	SUB1749622124811	NMDC20394370	NMDCN0008OT8	4664	91.3274	1130	1132	Wencheng Sm shrew coronavirus	Coronaviridae	KY967735	FALSE	FALSE	FALSE	FALSE	Suncus murinus			Hainan Suncus murinus coronavirus		K12f	/	1132			Hainan Suncus murinus coronavirus K12f/1132
Hainan Suncus murinus picorna-like virus 1 K12f/1179	K12f	Dingan	Gut	Summer	SUB1749622124811	NMDC20394370	NMDCN0008OT9	4165	88.7179	1170	1179	Wenzhou shrew picorna-like virus 1	Picornaviridae	OQ716129	FALSE	FALSE	FALSE	FALSE	Crocidura attenuata			Hainan Suncus murinus picorna-like virus 1		K12f	/	1179			Hainan Suncus murinus picorna-like virus 1 K12f/1179
Hainan Suncus murinus picornavirus K12f/1314	K12f	Dingan	Gut	Summer	SUB1749622124811	NMDC20394370	NMDCN0008OTA	2973	89.4216	1314	1314	Suncus murinus picornavirus	Picornaviridae	NC_076199	FALSE	FALSE	FALSE	FALSE	Suncus murinus			Hainan Suncus murinus picornavirus		K12f	/	1314			Hainan Suncus murinus picornavirus K12f/1314
Hainan Suncus murinus picorna-like virus 54 K12f/1419	K12f	Dingan	Gut	Summer	SUB1749622124811	NMDC20394370	NMDCN0008OTB	2327	72.9465	1327	1419	Wufeng shrew picorna-like virus 54	Picornaviridae	OQ716210	FALSE	FALSE	FALSE	FALSE	Crocidura attenuata			Hainan Suncus murinus picorna-like virus 54		K12f	/	1419			Hainan Suncus murinus picorna-like virus 54 K12f/1419
Hainan Suncus murinus mischivirus E K12f/1523	K12f	Dingan	Gut	Summer	SUB1749622124811	NMDC20394370	NMDCN0008OTC	1857	91.7925	1523	1523	Mischivirus E	Picornaviridae	OQ716013	FALSE	FALSE	FALSE	FALSE	Suncus murinus			Hainan Suncus murinus mischivirus E		K12f	/	1523			Hainan Suncus murinus mischivirus E K12f/1523
Hainan Suncus murinus picorna-like virus 3 K12f/1532	K12f	Dingan	Gut	Summer	SUB1749622124811	NMDC20394370	NMDCN0008OTD	1828	69.9095	442	1532	Crocidura shantungensis picorna-like virus 3	Picornaviridae	PP272657	FALSE	FALSE	FALSE	FALSE	Crocidura shantungensis			Hainan Suncus murinus picorna-like virus 3		K12f	/	1532			Hainan Suncus murinus picorna-like virus 3 K12f/1532
Hainan Suncus murinus riboviria K12f/1558	K12f	Dingan	Gut	Summer	SUB1749622124811	NMDC20394370	NMDCN0008OTE	1702	67.5359	767	1558	Riboviria sp.	Riboviria	OQ425203	FALSE	FALSE	FALSE	FALSE	bird			Hainan Suncus murinus riboviria		K12f	/	1558			Hainan Suncus murinus riboviria K12f/1558
Hainan Suncus murinus picorna-like virus 1 K12f/1582	K12f	Dingan	Gut	Summer	SUB1749622124811	NMDC20394370	NMDCN0008OTF	1605	87.0581	1584	1582	Wenzhou shrew picorna-like virus 1	Picornaviridae	OQ716129	FALSE	FALSE	FALSE	FALSE	Crocidura attenuata			Hainan Suncus murinus picorna-like virus 1		K12f	/	1582			Hainan Suncus murinus picorna-like virus 1 K12f/1582
Hainan Suncus murinus picorna-like virus 3 K12f/1691	K12f	Dingan	Gut	Summer	SUB1749622124811	NMDC20394370	NMDCN0008OTG	1299	73.0964	197	1691	Crocidura shantungensis picorna-like virus 3	Picornaviridae	PP272657	FALSE	FALSE	FALSE	FALSE	Crocidura shantungensis			Hainan Suncus murinus picorna-like virus 3		K12f	/	1691			Hainan Suncus murinus picorna-like virus 3 K12f/1691
Hainan Suncus murinus mischivirus E K12f/2013	K12f	Dingan	Gut	Summer	SUB1749622124811	NMDC20394370	NMDCN0008OTH	659	88.8834	2015	2013	Mischivirus E	Picornaviridae	OQ716013	FALSE	FALSE	FALSE	FALSE	Suncus murinus			Hainan Suncus murinus mischivirus E		K12f	/	2013			Hainan Suncus murinus mischivirus E K12f/2013
Hainan Suncus murinus coronavirus K12f/2358	K12f	Dingan	Gut	Summer	SUB1749622124811	NMDC20394370	NMDCN0008OTI	341	84.846	2402	2358	Wencheng Sm shrew coronavirus	Coronaviridae	KY967734	FALSE	FALSE	FALSE	FALSE	Suncus murinus			Hainan Suncus murinus coronavirus		K12f	/	2358			Hainan Suncus murinus coronavirus K12f/2358
Hainan Suncus murinus picorna-like virus 1 K12f/2369	K12f	Dingan	Gut	Summer	SUB1749622124811	NMDC20394370	NMDCN0008OTJ	335	79.8479	2367	2369	Wenzhou shrew picorna-like virus 1	Picornaviridae	OQ716130	FALSE	FALSE	FALSE	FALSE	Suncus murinus			Hainan Suncus murinus picorna-like virus 1		K12f	/	2369			Hainan Suncus murinus picorna-like virus 1 K12f/2369
Hainan Suncus murinus picorna-like virus 2 K12f/2641/4	K12f	Dingan	Gut	Summer	SUB1749622124811	NMDC20394370	NMDCN0008OTK	220	71.8363	1051	2641	Wenzhou shrew picorna-like virus 2	Picornaviridae	OQ716134	FALSE	FALSE	FALSE	FALSE	Suncus murinus			Hainan Suncus murinus picorna-like virus 2		K12f	/	2641	/	4	Hainan Suncus murinus picorna-like virus 2 K12f/2641/4
Hainan Suncus murinus picorna-like virus 2 K12f/2641/5	K12f	Dingan	Gut	Summer	SUB1749622124811	NMDC20394370	NMDCN0008OTL	221	72.3384	1052	2641	Wenzhou shrew picorna-like virus 2	Picornaviridae	OQ716134	FALSE	FALSE	FALSE	FALSE	Suncus murinus			Hainan Suncus murinus picorna-like virus 2		K12f	/	2641	/	5	Hainan Suncus murinus picorna-like virus 2 K12f/2641/5
Hainan Suncus murinus picorna-like virus 1 K12f/2965	K12f	Dingan	Gut	Summer	SUB1749622124811	NMDC20394370	NMDCN0008OTM	137	78.971	2896	2965	Wenzhou shrew picorna-like virus 1	Picornaviridae	OQ716131	FALSE	FALSE	FALSE	FALSE	Suncus murinus			Hainan Suncus murinus picorna-like virus 1		K12f	/	2965			Hainan Suncus murinus picorna-like virus 1 K12f/2965
Hainan Suncus murinus coronavirus K12f/3762	K12f	Dingan	Gut	Summer	SUB1749622124811	NMDC20394370	NMDCN0008OTN	45	84.5156	3778	3762	Wencheng Sm shrew coronavirus	Coronaviridae	KY967734	FALSE	FALSE	FALSE	FALSE	Suncus murinus			Hainan Suncus murinus coronavirus		K12f	/	3762			Hainan Suncus murinus coronavirus K12f/3762
Hainan Suncus murinus picorna-like virus 4 K12f/4238	K12f	Dingan	Gut	Summer	SUB1749622124811	NMDC20394370	NMDCN0008OTO	35	68.9621	4037	4238	Jingmen bat picorna-like virus 4	Picornaviridae	OQ716080	FALSE	FALSE	FALSE	FALSE	Myotis chinensis			Hainan Suncus murinus picorna-like virus 4		K12f	/	4238			Hainan Suncus murinus picorna-like virus 4 K12f/4238
Hainan Suncus murinus ribovirus 1 K12f/5343	K12f	Dingan	Gut	Summer	SUB1749622124811	NMDC20394370	NMDCN0008OTP	14	87.2845	2784	5343	Wenzhou shrew ribovirus 1	Riboviria	OQ802778	FALSE	FALSE	FALSE	FALSE	Suncus murinus			Hainan Suncus murinus ribovirus 1		K12f	/	5343			Hainan Suncus murinus ribovirus 1 K12f/5343
Hainan Suncus murinus mamastrovirus K12f/6233	K12f	Dingan	Gut	Summer	SUB1749622124811	NMDC20394370	NMDCN0008OTQ	6	88.2259	6234	6233	Mamastrovirus sp.	Astroviridae	MW149253	TRUE	TRUE	TRUE	FALSE	Rattus norvegicus (Norway rat)			Hainan Suncus murinus mamastrovirus		K12f	/	6233			Hainan Suncus murinus mamastrovirus K12f/6233
Hainan Suncus murinus picorna-like virus 3 K12f/6526	K12f	Dingan	Gut	Summer	SUB1749622124811	NMDC20394370	NMDCN0008OTR	5	69.8619	2389	6526	Wenzhou shrew picorna-like virus 3	Picornaviridae	OQ716136	TRUE	TRUE	FALSE	FALSE	Suncus murinus			Hainan Suncus murinus picorna-like virus 3		K12f	/	6526			Hainan Suncus murinus picorna-like virus 3 K12f/6526
Hainan Suncus murinus arivirus 2 K12f/9608	K12f	Dingan	Gut	Summer	SUB1749622124811	NMDC20394370	NMDCN0008OTS	3	68.4607	1858	9608	Arivirus 2	Picornaviridae	KJ420970	TRUE	TRUE	FALSE	FALSE				Hainan Suncus murinus arivirus 2		K12f	/	9608			Hainan Suncus murinus arivirus 2 K12f/9608
Hainan Suncus murinus coronavirus K12p/318	K12p	Dingan	Spleen	Summer	SUB1749622124811	NMDC20394393	NMDCN0008OTT	857218	97.5728	206	318	Wencheng Sm shrew coronavirus	Coronaviridae	KY967734	FALSE	FALSE	FALSE	FALSE	Suncus murinus			Hainan Suncus murinus coronavirus		K12p	/	318			Hainan Suncus murinus coronavirus K12p/318
Hainan Suncus murinus riboviria K12p/320	K12p	Dingan	Spleen	Summer	SUB1749622124811	NMDC20394393	NMDCN0008OTU	849610	91.5361	319	320	Riboviria sp.	Riboviria	OQ802754	FALSE	FALSE	FALSE	FALSE	Suncus murinus			Hainan Suncus murinus riboviria		K12p	/	320			Hainan Suncus murinus riboviria K12p/320
Hainan Suncus murinus hunnivirus A K12p/358	K12p	Dingan	Spleen	Summer	SUB1749622124811	NMDC20394393	NMDCN0008OTV	714934	78.3708	356	358	Hunnivirus A	Picornaviridae	MZ544196	FALSE	FALSE	FALSE	FALSE	Rattus argentiventer			Hainan Suncus murinus hunnivirus A		K12p	/	358			Hainan Suncus murinus hunnivirus A K12p/358
Hainan Suncus murinus mamastrovirus K12p/368	K12p	Dingan	Spleen	Summer	SUB1749622124811	NMDC20394393	NMDCN0008OU0	684830	92.0765	366	368	Mamastrovirus sp.	Astroviridae	MW149253	FALSE	FALSE	FALSE	FALSE	Rattus norvegicus (Norway rat)			Hainan Suncus murinus mamastrovirus		K12p	/	368			Hainan Suncus murinus mamastrovirus K12p/368
Hainan Suncus murinus pegivirus K12p/372	K12p	Dingan	Spleen	Summer	SUB1749622124811	NMDC20394393	NMDCN0008OU1	672031	95.3271	321	372	Tree shrew pegivirus	Flaviviridae	KU243458	FALSE	FALSE	FALSE	FALSE	Homo sapiens			Hainan Suncus murinus pegivirus		K12p	/	372			Hainan Suncus murinus pegivirus K12p/372
Hainan Suncus murinus astrovirus K12p/409	K12p	Dingan	Spleen	Summer	SUB1749622124811	NMDC20394393	NMDCN0008OU2	563443	92.9095	409	409	Rodent astrovirus	Astroviridae	MT549858	FALSE	FALSE	FALSE	FALSE	Rattus norvegicus			Hainan Suncus murinus astrovirus		K12p	/	409			Hainan Suncus murinus astrovirus K12p/409
Hainan Suncus murinus hunnivirus A4 K12p/432	K12p	Dingan	Spleen	Summer	SUB1749622124811	NMDC20394393	NMDCN0008OU3	506189	83.1754	422	432	hunnivirus A4	Picornaviridae	MW417242	FALSE	FALSE	FALSE	FALSE	Rattus norvegicus			Hainan Suncus murinus hunnivirus A4		K12p	/	432			Hainan Suncus murinus hunnivirus A4 K12p/432
Hainan Suncus murinus rotavirus G28 K12p/433	K12p	Dingan	Spleen	Summer	SUB1749622124811	NMDC20394393	NMDCN0008OU4	504185	93.9954	433	433	Rotavirus G28	Sedoreoviridae	KU243458	FALSE	FALSE	FALSE	FALSE	Homo sapiens			Hainan Suncus murinus rotavirus G28		K12p	/	433			Hainan Suncus murinus rotavirus G28 K12p/433
Hainan Suncus murinus mamastrovirus K12p/445	K12p	Dingan	Spleen	Summer	SUB1749622124811	NMDC20394393	NMDCN0008OU5	475183	88.9391	443	445	Mamastrovirus sp.	Astroviridae	MW149253	FALSE	FALSE	FALSE	FALSE	Rattus norvegicus (Norway rat)			Hainan Suncus murinus mamastrovirus		K12p	/	445			Hainan Suncus murinus mamastrovirus K12p/445
Hainan Suncus murinus hunnivirus A K12p/463	K12p	Dingan	Spleen	Summer	SUB1749622124811	NMDC20394393	NMDCN0008OU6	437399	81.2217	442	463	Hunnivirus A	Picornaviridae	MZ544280	FALSE	FALSE	FALSE	FALSE	Rattus argentiventer			Hainan Suncus murinus hunnivirus A		K12p	/	463			Hainan Suncus murinus hunnivirus A K12p/463
Hainan Suncus murinus rotavirus G28 K12p/537	K12p	Dingan	Spleen	Summer	SUB1749622124811	NMDC20394393	NMDCN0008OU7	310382	96.4618	537	537	Rotavirus G28	Sedoreoviridae	KU243395	FALSE	FALSE	FALSE	FALSE	Homo sapiens			Hainan Suncus murinus rotavirus G28		K12p	/	537			Hainan Suncus murinus rotavirus G28 K12p/537
Hainan Suncus murinus feline hunnivirus K12p/609	K12p	Dingan	Spleen	Summer	SUB1749622124811	NMDC20394393	NMDCN0008OU8	229716	94.9097	609	609	Feline hunnivirus	Picornaviridae	MF953886	FALSE	FALSE	FALSE	FALSE	cat			Hainan Suncus murinus feline hunnivirus		K12p	/	609			Hainan Suncus murinus feline hunnivirus K12p/609
Hainan Suncus murinus mischivirus E K12p/655	K12p	Dingan	Spleen	Summer	SUB1749622124811	NMDC20394393	NMDCN0008OU9	192184	93.207	633	655	Mischivirus E	Picornaviridae	KU243692	FALSE	FALSE	FALSE	FALSE	Homo sapiens			Hainan Suncus murinus mischivirus E		K12p	/	655			Hainan Suncus murinus mischivirus E K12p/655
Hainan Suncus murinus rotavirus G28 K12p/664	K12p	Dingan	Spleen	Summer	SUB1749622124811	NMDC20394393	NMDCN0008OUA	185754	97.4359	585	664	Rotavirus G28	Sedoreoviridae	KU243376	FALSE	FALSE	FALSE	FALSE	Homo sapiens			Hainan Suncus murinus rotavirus G28		K12p	/	664			Hainan Suncus murinus rotavirus G28 K12p/664
Hainan Suncus murinus astrovirus K12p/871	K12p	Dingan	Spleen	Summer	SUB1749622124811	NMDC20394393	NMDCN0008OUB	94534	89.7701	870	871	Astrovirus sp.	Astroviridae	OQ615867	FALSE	FALSE	FALSE	FALSE	Rattus flavipectus			Hainan Suncus murinus astrovirus		K12p	/	871			Hainan Suncus murinus astrovirus K12p/871
Hainan Suncus murinus astroviru K12p/997	K12p	Dingan	Spleen	Summer	SUB1749622124811	NMDC20394393	NMDCN0008OUC	66546	89.5881	874	997	Rat astrovirus Rn/S510/Guangzhou	Astroviridae	MF033385	FALSE	FALSE	FALSE	FALSE	Rattus norvegicus			Hainan Suncus murinus astroviru		K12p	/	997			Hainan Suncus murinus astroviru K12p/997
Hainan Suncus murinus rotavirus A K12p/1032	K12p	Dingan	Spleen	Summer	SUB1749622124811	NMDC20394393	NMDCN0008OUD	60782	95.0581	1032	1032	Rotavirus A	Sedoreoviridae	OQ716257	FALSE	FALSE	FALSE	FALSE	Suncus murinus			Hainan Suncus murinus rotavirus A		K12p	/	1032			Hainan Suncus murinus rotavirus A K12p/1032
Hainan Suncus murinus rotavirus G28 K12p/1095	K12p	Dingan	Spleen	Summer	SUB1749622124811	NMDC20394393	NMDCN0008OUE	52359	95.8252	1030	1095	Rotavirus G28	Sedoreoviridae	KU243570	FALSE	FALSE	FALSE	FALSE	Homo sapiens			Hainan Suncus murinus rotavirus G28		K12p	/	1095			Hainan Suncus murinus rotavirus G28 K12p/1095
Hainan Suncus murinus rotavirus G28 K12p/1606	K12p	Dingan	Spleen	Summer	SUB1749622124811	NMDC20394393	NMDCN0008OUF	21860	96.7224	1556	1606	Rotavirus G28	Sedoreoviridae	KU243549	FALSE	FALSE	FALSE	FALSE	Homo sapiens			Hainan Suncus murinus rotavirus G28		K12p	/	1606			Hainan Suncus murinus rotavirus G28 K12p/1606
Hainan Suncus murinus rotavirus G28 K12p/2315	K12p	Dingan	Spleen	Summer	SUB1749622124811	NMDC20394393	NMDCN0008OUG	10553	97.2421	1813	2315	Rotavirus G28	Sedoreoviridae	KU243546	FALSE	FALSE	FALSE	FALSE	Homo sapiens			Hainan Suncus murinus rotavirus G28		K12p	/	2315			Hainan Suncus murinus rotavirus G28 K12p/2315
Hainan Suncus murinus rotavirus G28 K12p/2569	K12p	Dingan	Spleen	Summer	SUB1749622124811	NMDC20394393	NMDCN0008OUH	8554	92.5676	2368	2569	Rotavirus G28	Sedoreoviridae	KU243598	FALSE	FALSE	FALSE	FALSE	Homo sapiens			Hainan Suncus murinus rotavirus G28		K12p	/	2569			Hainan Suncus murinus rotavirus G28 K12p/2569
Hainan Suncus murinus riboviria K12p/3247	K12p	Dingan	Spleen	Summer	SUB1749622124811	NMDC20394393	NMDCN0008OUI	5061	93.712	1479	3247	Riboviria sp.	Riboviria	MT085269	FALSE	FALSE	FALSE	FALSE	Rattus exulans			Hainan Suncus murinus riboviria		K12p	/	3247			Hainan Suncus murinus riboviria K12p/3247
Hainan Suncus murinus cardiovirus C3 K13f/451	K13f	Danzhou	Gut	Summer	SUB1749622124811	NMDC20394371	NMDCN0008OUJ	10473	85.8093	451	451	cardiovirus C3	Picornaviridae	MF352424	FALSE	FALSE	FALSE	FALSE	Rattus norvegicus			Hainan Suncus murinus cardiovirus C3		K13f	/	451			Hainan Suncus murinus cardiovirus C3 K13f/451
Hainan Suncus murinus mamastrovirus K13f/448	K13f	Danzhou	Gut	Summer	SUB1749622124811	NMDC20394371	NMDCN0008OUK	10626	95.5357	448	448	Mamastrovirus sp.	Astroviridae	MW149253	FALSE	FALSE	FALSE	FALSE	Rattus norvegicus (Norway rat)			Hainan Suncus murinus mamastrovirus		K13f	/	448			Hainan Suncus murinus mamastrovirus K13f/448
Hainan Suncus murinus cardiovirus C2 K13f/439	K13f	Danzhou	Gut	Summer	SUB1749622124811	NMDC20394371	NMDCN0008OUL	11322	85.6808	426	439	cardiovirus C2	Picornaviridae	JX683808	FALSE	FALSE	FALSE	FALSE	Rattus norvegicus			Hainan Suncus murinus cardiovirus C2		K13f	/	439			Hainan Suncus murinus cardiovirus C2 K13f/439
Hainan Suncus murinus riboviria K13f/435	K13f	Danzhou	Gut	Summer	SUB1749622124811	NMDC20394371	NMDCN0008OUM	11641	78.9474	57	435	Riboviria sp.	Riboviria	OQ424774	FALSE	FALSE	FALSE	FALSE	bird			Hainan Suncus murinus riboviria		K13f	/	435			Hainan Suncus murinus riboviria K13f/435
Hainan Suncus murinus astrovirus 2 K13f/882	K13f	Danzhou	Gut	Summer	SUB1749622124811	NMDC20394371	NMDCN0008OUN	1206	90.9297	882	882	Jingmen rodent astrovirus 2	Astroviridae	OQ802716	FALSE	FALSE	FALSE	FALSE	Rattus norvegicus			Hainan Suncus murinus astrovirus 2		K13f	/	882			Hainan Suncus murinus astrovirus 2 K13f/882
Hainan Suncus murinus astrovirus K13f/858/6	K13f	Danzhou	Gut	Summer	SUB1749622124811	NMDC20394371	NMDCN0008OUO	1328	92.7739	858	858	Rat astrovirus Rn/S510/Guangzhou	Astroviridae	MF033385	FALSE	FALSE	FALSE	FALSE	Rattus norvegicus			Hainan Suncus murinus astrovirus		K13f	/	858	/	6	Hainan Suncus murinus astrovirus K13f/858/6
Hainan Suncus murinus astrovirus K13f/858/7	K13f	Danzhou	Gut	Summer	SUB1749622124811	NMDC20394371	NMDCN0008OUP	1329	97.0862	858	858	Rodent astrovirus	Astroviridae	ON932805	FALSE	FALSE	FALSE	FALSE	Rattus tanezumi			Hainan Suncus murinus astrovirus		K13f	/	858	/	7	Hainan Suncus murinus astrovirus K13f/858/7
Hainan Suncus murinus mamastrovirus K13f/1566	K13f	Danzhou	Gut	Summer	SUB1749622124811	NMDC20394371	NMDCN0008OUQ	136	89.6552	1566	1566	Mamastrovirus sp.	Astroviridae	MW149253	FALSE	FALSE	FALSE	FALSE	Rattus norvegicus (Norway rat)			Hainan Suncus murinus mamastrovirus		K13f	/	1566			Hainan Suncus murinus mamastrovirus K13f/1566
Hainan Suncus murinus arterivirus 1 K13f/409	K13f	Danzhou	Gut	Summer	SUB1749622124811	NMDC20394371	NMDCN0008OUR	14069	92.665	409	409	Jingmen shrew arterivirus 1	Arteriviridae	HM450381	FALSE	FALSE	FALSE	FALSE	Rattus norvegicus			Hainan Suncus murinus arterivirus 1		K13f	/	409			Hainan Suncus murinus arterivirus 1 K13f/409
Hainan Suncus murinus astrovirus 2 K13f/788	K13f	Danzhou	Gut	Summer	SUB1749622124811	NMDC20394371	NMDCN0008OUS	1817	92.132	788	788	Jingmen rodent astrovirus 2	Astroviridae	OQ802721	FALSE	FALSE	FALSE	FALSE	Rattus norvegicus			Hainan Suncus murinus astrovirus 2		K13f	/	788			Hainan Suncus murinus astrovirus 2 K13f/788
Hainan Suncus murinus cardiovirus K13f/1439	K13f	Danzhou	Gut	Summer	SUB1749622124811	NMDC20394371	NMDCN0008OUT	181	73.0716	1452	1439	Rodent Cardiovirus	Picornaviridae	MH976711	FALSE	FALSE	FALSE	FALSE	wild rat			Hainan Suncus murinus cardiovirus		K13f	/	1439			Hainan Suncus murinus cardiovirus K13f/1439
Hainan Suncus murinus rabovirus A1 K13f/374	K13f	Danzhou	Gut	Summer	SUB1749622124811	NMDC20394371	NMDCN0008OUU	18279	87.7005	374	374	rabovirus A1	Picornaviridae	NC_026314	FALSE	FALSE	FALSE	FALSE	Rattus norvegicus			Hainan Suncus murinus rabovirus A1		K13f	/	374			Hainan Suncus murinus rabovirus A1 K13f/374
Hainan Suncus murinus theilovirus 1 K13f/363	K13f	Danzhou	Gut	Summer	SUB1749622124811	NMDC20394371	NMDCN0008OUV	20069	77.1978	364	363	Rat theilovirus 1	Picornaviridae	EU542581	FALSE	FALSE	FALSE	FALSE	rat			Hainan Suncus murinus theilovirus 1		K13f	/	363			Hainan Suncus murinus theilovirus 1 K13f/363
Hainan Suncus murinus riboviria K13f/362	K13f	Danzhou	Gut	Summer	SUB1749622124811	NMDC20394371	NMDCN0008OV0	20272	74.359	117	362	Riboviria sp.	Riboviria	OQ424139	FALSE	FALSE	FALSE	FALSE	bird			Hainan Suncus murinus riboviria		K13f	/	362			Hainan Suncus murinus riboviria K13f/362
Hainan Suncus murinus astrovirus K13f/360	K13f	Danzhou	Gut	Summer	SUB1749622124811	NMDC20394371	NMDCN0008OV1	20595	90.2778	360	360	Astrovirus rat/RS118/HKG/2007	Astroviridae	HM450381	FALSE	FALSE	FALSE	FALSE	Rattus norvegicus			Hainan Suncus murinus astrovirus		K13f	/	360			Hainan Suncus murinus astrovirus K13f/360
Hainan Suncus murinus cardiovirus B2 K13f/350	K13f	Danzhou	Gut	Summer	SUB1749622124811	NMDC20394371	NMDCN0008OV2	22341	70.852	223	350	cardiovirus B2	Picornaviridae	M94868	FALSE	FALSE	FALSE	FALSE				Hainan Suncus murinus cardiovirus B2		K13f	/	350			Hainan Suncus murinus cardiovirus B2 K13f/350
Hainan Suncus murinus cardiovirus C1 K13f/344	K13f	Danzhou	Gut	Summer	SUB1749622124811	NMDC20394371	NMDCN0008OV3	23376	95.3488	344	344	cardiovirus C1	Picornaviridae	NC_038305	FALSE	FALSE	FALSE	FALSE	Rattus norvegicus			Hainan Suncus murinus cardiovirus C1		K13f	/	344			Hainan Suncus murinus cardiovirus C1 K13f/344
Hainan Suncus murinus rabovirus A K13f/341	K13f	Danzhou	Gut	Summer	SUB1749622124811	NMDC20394371	NMDCN0008OV4	24008	83.4808	339	341	Rabovirus A	Picornaviridae	MF352425	FALSE	FALSE	FALSE	FALSE	Rattus norvegicus			Hainan Suncus murinus rabovirus A		K13f	/	341			Hainan Suncus murinus rabovirus A K13f/341
Hainan Suncus murinus picornavirales K13f/721	K13f	Danzhou	Gut	Summer	SUB1749622124811	NMDC20394371	NMDCN0008OV5	2429	90.5424	719	721	Picornavirales sp.	Picornaviridae	KY432936	FALSE	FALSE	FALSE	FALSE	rodent			Hainan Suncus murinus picornavirales		K13f	/	721			Hainan Suncus murinus picornavirales K13f/721
Hainan Suncus murinus riboviria K13f/715	K13f	Danzhou	Gut	Summer	SUB1749622124811	NMDC20394371	NMDCN0008OV6	2517	80.3347	717	715	Riboviria sp.	Riboviria	OR869538	FALSE	FALSE	FALSE	FALSE	Hipposideros pomona			Hainan Suncus murinus riboviria		K13f	/	715			Hainan Suncus murinus riboviria K13f/715
Hainan Suncus murinus cardiovirus B K13f/333	K13f	Danzhou	Gut	Summer	SUB1749622124811	NMDC20394371	NMDCN0008OV7	25568	73.6508	315	333	Cardiovirus B	Picornaviridae	MN116646	FALSE	FALSE	FALSE	FALSE	Rattus norvegicus (Norway rat)			Hainan Suncus murinus cardiovirus B		K13f	/	333			Hainan Suncus murinus cardiovirus B K13f/333
Hainan Suncus murinus hepacivirus 1 K13f/2383	K13f	Danzhou	Gut	Summer	SUB1749622124811	NMDC20394371	NMDCN0008OV8	25	93.9101	2381	2383	Wenzhou Apodemus agrarius hepacivirus 1	Flaviviridae	NC_038305	FALSE	FALSE	FALSE	FALSE	Rattus norvegicus			Hainan Suncus murinus hepacivirus 1		K13f	/	2383			Hainan Suncus murinus hepacivirus 1 K13f/2383
Hainan Suncus murinus picornavirales K13f/324	K13f	Danzhou	Gut	Summer	SUB1749622124811	NMDC20394371	NMDCN0008OV9	27419	89.4737	323	324	Picornavirales sp.	Picornaviridae	KY432936	FALSE	FALSE	FALSE	FALSE	rodent			Hainan Suncus murinus picornavirales		K13f	/	324			Hainan Suncus murinus picornavirales K13f/324
Hainan Suncus murinus cardiovirus B K13f/315	K13f	Danzhou	Gut	Summer	SUB1749622124811	NMDC20394371	NMDCN0008OVA	29312	71.0191	314	315	Cardiovirus B	Picornaviridae	MN116646	FALSE	FALSE	FALSE	FALSE	Rattus norvegicus (Norway rat)			Hainan Suncus murinus cardiovirus B		K13f	/	315			Hainan Suncus murinus cardiovirus B K13f/315
Hainan Suncus murinus cardiovirus B K13f/307	K13f	Danzhou	Gut	Summer	SUB1749622124811	NMDC20394371	NMDCN0008OVB	31139	80.7309	301	307	Cardiovirus B	Picornaviridae	MN116646	FALSE	FALSE	FALSE	FALSE	Rattus norvegicus (Norway rat)			Hainan Suncus murinus cardiovirus B		K13f	/	307			Hainan Suncus murinus cardiovirus B K13f/307
Hainan Suncus murinus cardiovirus 05VZ K13f/305	K13f	Danzhou	Gut	Summer	SUB1749622124811	NMDC20394371	NMDCN0008OVC	31594	96.5812	234	305	Cardiovirus 05VZ	Picornaviridae	KT944125	FALSE	FALSE	FALSE	FALSE	Rattus exulans			Hainan Suncus murinus cardiovirus 05VZ		K13f	/	305			Hainan Suncus murinus cardiovirus 05VZ K13f/305
Hainan Suncus murinus cardiovirus C3 K13f/298	K13f	Danzhou	Gut	Summer	SUB1749622124811	NMDC20394371	NMDCN0008OVD	33362	80.8362	287	298	cardiovirus C3	Picornaviridae	MF352424	FALSE	FALSE	FALSE	FALSE	Rattus norvegicus			Hainan Suncus murinus cardiovirus C3		K13f	/	298			Hainan Suncus murinus cardiovirus C3 K13f/298
Hainan Suncus murinus astrovirus K13f/649	K13f	Danzhou	Gut	Summer	SUB1749622124811	NMDC20394371	NMDCN0008OVE	3448	91.6538	647	649	Rodent astrovirus	Astroviridae	ON932805	FALSE	FALSE	FALSE	FALSE	Rattus tanezumi			Hainan Suncus murinus astrovirus		K13f	/	649			Hainan Suncus murinus astrovirus K13f/649
Hainan Suncus murinus theiler-like virus of rats K13f/644	K13f	Danzhou	Gut	Summer	SUB1749622124811	NMDC20394371	NMDCN0008OVF	3543	80.0933	643	644	Theiler's-like virus of rats	Picornaviridae	AB090161	FALSE	FALSE	FALSE	FALSE				Hainan Suncus murinus theiler-like virus of rats		K13f	/	644			Hainan Suncus murinus theiler-like virus of rats K13f/644
Hainan Suncus murinus picornavirales K13f/638	K13f	Danzhou	Gut	Summer	SUB1749622124811	NMDC20394371	NMDCN0008OVG	3662	78.9969	638	638	Picornavirales sp.	Picornaviridae	KY432936	FALSE	FALSE	FALSE	FALSE	rodent			Hainan Suncus murinus picornavirales		K13f	/	638			Hainan Suncus murinus picornavirales K13f/638
Hainan Suncus murinus astrovirus K13f/1183	K13f	Danzhou	Gut	Summer	SUB1749622124811	NMDC20394371	NMDCN0008OVH	376	91.7866	1181	1183	Astrovirus sp.	Astroviridae	OQ615867	FALSE	FALSE	FALSE	FALSE	Rattus flavipectus			Hainan Suncus murinus astrovirus		K13f	/	1183			Hainan Suncus murinus astrovirus K13f/1183
Hainan Suncus murinus cardiovirus B K13f/629	K13f	Danzhou	Gut	Summer	SUB1749622124811	NMDC20394371	NMDCN0008OVI	3817	73.3017	633	629	Cardiovirus B	Picornaviridae	MN116646	FALSE	FALSE	FALSE	FALSE	Rattus norvegicus (Norway rat)			Hainan Suncus murinus cardiovirus B		K13f	/	629			Hainan Suncus murinus cardiovirus B K13f/629
Hainan Suncus murinus bastrovirus Rat/77 K13f/5916	K13f	Danzhou	Gut	Summer	SUB1749622124811	NMDC20394371	NMDCN0008OVJ	3	84.9299	5919	5916	Bastrovirus Rat/77	Astroviridae	MT549856	TRUE	TRUE	TRUE	FALSE	Rattus norvegicus			Hainan Suncus murinus bastrovirus Rat/77		K13f	/	5916			Hainan Suncus murinus bastrovirus Rat/77 K13f/5916
Hainan Suncus murinus riboviria K13f/580	K13f	Danzhou	Gut	Summer	SUB1749622124811	NMDC20394371	NMDCN0008OVK	4966	78.1818	110	580	Riboviria sp.	Riboviria	OR870425	FALSE	FALSE	FALSE	FALSE	Scotophilus kuhlii			Hainan Suncus murinus riboviria		K13f	/	580			Hainan Suncus murinus riboviria K13f/580
Hainan Suncus murinus mamastrovirus K13f/1106	K13f	Danzhou	Gut	Summer	SUB1749622124811	NMDC20394371	NMDCN0008OVL	499	92.5859	1106	1106	Mamastrovirus sp.	Astroviridae	MW149253	FALSE	FALSE	FALSE	FALSE	Rattus norvegicus (Norway rat)			Hainan Suncus murinus mamastrovirus		K13f	/	1106			Hainan Suncus murinus mamastrovirus K13f/1106
Hainan Suncus murinus astrovirus K13f/550	K13f	Danzhou	Gut	Summer	SUB1749622124811	NMDC20394371	NMDCN0008OVM	5827	96.9091	550	550	Rodent astrovirus	Astroviridae	ON932805	FALSE	FALSE	FALSE	FALSE	Rattus tanezumi			Hainan Suncus murinus astrovirus		K13f	/	550			Hainan Suncus murinus astrovirus K13f/550
Hainan Suncus murinus astroviridae K13f/1057	K13f	Danzhou	Gut	Summer	SUB1749622124811	NMDC20394371	NMDCN0008OVN	589	88.1741	1057	1057	Astroviridae sp.	Astroviridae	OQ615870	FALSE	FALSE	FALSE	FALSE	Rattus flavipectus			Hainan Suncus murinus astroviridae		K13f	/	1057			Hainan Suncus murinus astroviridae K13f/1057
Hainan Suncus murinus astrovirus 2 K13f/984	K13f	Danzhou	Gut	Summer	SUB1749622124811	NMDC20394371	NMDCN0008OVO	783	95.7317	984	984	Jingmen rodent astrovirus 2	Astroviridae	OQ802720	FALSE	FALSE	FALSE	FALSE	Rattus losea			Hainan Suncus murinus astrovirus 2		K13f	/	984			Hainan Suncus murinus astrovirus 2 K13f/984
Hainan Suncus murinus riboviria K13f/486	K13f	Danzhou	Gut	Summer	SUB1749622124811	NMDC20394371	NMDCN0008OVP	8374	72.4936	389	486	Riboviria sp.	Riboviria	OR870425	FALSE	FALSE	FALSE	FALSE	Scotophilus kuhlii			Hainan Suncus murinus riboviria		K13f	/	486			Hainan Suncus murinus riboviria K13f/486
Hainan Suncus murinus cardiovirus C1 K13f/944	K13f	Danzhou	Gut	Summer	SUB1749622124811	NMDC20394371	NMDCN0008OVQ	930	96.0805	944	944	cardiovirus C1	Picornaviridae	NC_038305	FALSE	FALSE	FALSE	FALSE	Rattus norvegicus			Hainan Suncus murinus cardiovirus C1		K13f	/	944			Hainan Suncus murinus cardiovirus C1 K13f/944
Hainan Suncus murinus picornavirales K13f/464	K13f	Danzhou	Gut	Summer	SUB1749622124811	NMDC20394371	NMDCN0008OVR	9594	96.7672	464	464	Picornavirales sp.	Picornaviridae	KY432936	FALSE	FALSE	FALSE	FALSE	rodent			Hainan Suncus murinus picornavirales		K13f	/	464			Hainan Suncus murinus picornavirales K13f/464
Hainan Suncus murinus astrovirus 2 K13f/936	K13f	Danzhou	Gut	Summer	SUB1749622124811	NMDC20394371	NMDCN0008OVS	964	94.4325	934	936	Jingmen rodent astrovirus 2	Astroviridae	OQ802721	FALSE	FALSE	FALSE	FALSE	Rattus norvegicus			Hainan Suncus murinus astrovirus 2		K13f	/	936			Hainan Suncus murinus astrovirus 2 K13f/936
Hainan Suncus murinus pestivirus K13p/404	K13p	Danzhou	Spleen	Summer	SUB1749622124811	NMDC20394394	NMDCN0008OVT	225623	90.3846	312	404	Pestivirus ratti	Flaviviridae	OQ715386	FALSE	FALSE	FALSE	FALSE	Rattus norvegicus			Hainan Suncus murinus pestivirus		K13p	/	404			Hainan Suncus murinus pestivirus K13p/404
Hainan Suncus murinus hunnivirus A4 K13p/392	K13p	Danzhou	Spleen	Summer	SUB1749622124811	NMDC20394394	NMDCN0008OVU	240224	91.8367	392	392	hunnivirus A4	Picornaviridae	NC_025675	FALSE	FALSE	FALSE	FALSE	Rattus norvegicus			Hainan Suncus murinus hunnivirus A4		K13p	/	392			Hainan Suncus murinus hunnivirus A4 K13p/392
Hainan Suncus murinus hunnivirus A4 K13p/366	K13p	Danzhou	Spleen	Summer	SUB1749622124811	NMDC20394394	NMDCN0008OVV	274397	98.3516	364	366	hunnivirus A4	Picornaviridae	MW417242	FALSE	FALSE	FALSE	FALSE	Rattus norvegicus			Hainan Suncus murinus hunnivirus A4		K13p	/	366			Hainan Suncus murinus hunnivirus A4 K13p/366
Hainan Suncus murinus beilong virus K13p/10868	K13p	Danzhou	Spleen	Summer	SUB1749622124811	NMDC20394394	NMDCN0008P00	28	98.8313	10867	10868	Beilong virus	Paramyxoviridae	NC_007803	FALSE	FALSE	FALSE	FALSE				Hainan Suncus murinus beilong virus		K13p	/	10868			Hainan Suncus murinus beilong virus K13p/10868
Hainan Suncus murinus pestivirus K13p/314	K13p	Danzhou	Spleen	Summer	SUB1749622124811	NMDC20394394	NMDCN0008P01	360748	92.9936	314	314	Pestivirus ratti	Flaviviridae	OQ715386	FALSE	FALSE	FALSE	FALSE	Rattus norvegicus			Hainan Suncus murinus pestivirus		K13p	/	314			Hainan Suncus murinus pestivirus K13p/314
Hainan Suncus murinus pestivirus K13p/279	K13p	Danzhou	Spleen	Summer	SUB1749622124811	NMDC20394394	NMDCN0008P02	436783	91.6968	277	279	Norway rat pestivirus	Flaviviridae	NC_025677	FALSE	FALSE	FALSE	FALSE	Rattus norvegicus			Hainan Suncus murinus pestivirus		K13p	/	279			Hainan Suncus murinus pestivirus K13p/279
Hainan Suncus murinus pestivirus K13p/266	K13p	Danzhou	Spleen	Summer	SUB1749622124811	NMDC20394394	NMDCN0008P03	484534	92.8302	265	266	Norway rat pestivirus	Flaviviridae	NC_025677	FALSE	FALSE	FALSE	FALSE	Rattus norvegicus			Hainan Suncus murinus pestivirus		K13p	/	266			Hainan Suncus murinus pestivirus K13p/266
Hainan Suncus murinus hunnivirus A4 K13p/246	K13p	Danzhou	Spleen	Summer	SUB1749622124811	NMDC20394394	NMDCN0008P04	566452	84.9593	246	246	hunnivirus A4	Picornaviridae	MW417242	FALSE	FALSE	FALSE	FALSE	Rattus norvegicus			Hainan Suncus murinus hunnivirus A4		K13p	/	246			Hainan Suncus murinus hunnivirus A4 K13p/246
Hainan Suncus murinus pestivirus K13p/225	K13p	Danzhou	Spleen	Summer	SUB1749622124811	NMDC20394394	NMDCN0008P05	670995	90.2655	226	225	Pestivirus ratti	Flaviviridae	OQ715386	FALSE	FALSE	FALSE	FALSE	Rattus norvegicus			Hainan Suncus murinus pestivirus		K13p	/	225			Hainan Suncus murinus pestivirus K13p/225
Hainan Suncus murinus beilong virus K13p/8317	K13p	Danzhou	Spleen	Summer	SUB1749622124811	NMDC20394394	NMDCN0008P06	70	98.6534	8317	8317	Beilong virus	Paramyxoviridae	NC_007803	TRUE	TRUE	TRUE	FALSE				Hainan Suncus murinus beilong virus		K13p	/	8317			Hainan Suncus murinus beilong virus K13p/8317
Hainan Suncus murinus mischivirus E K14f/256	K14f	Tunchang	Gut	Summer	SUB1749622124811	NMDC20394372	NMDCN0008P07	104317	85.0394	254	256	Mischivirus E	Picornaviridae	OQ716012	FALSE	FALSE	FALSE	FALSE	Suncus murinus			Hainan Suncus murinus mischivirus E		K14f	/	256			Hainan Suncus murinus mischivirus E K14f/256
Hainan Suncus murinus picorna-like virus 19 K14f/804	K14f	Tunchang	Gut	Summer	SUB1749622124811	NMDC20394372	NMDCN0008P08	10866	71.9298	171	804	Wufeng shrew picorna-like virus 19	Picornaviridae	OQ716175	FALSE	FALSE	FALSE	FALSE	Chodsigoa smithii			Hainan Suncus murinus picorna-like virus 19		K14f	/	804			Hainan Suncus murinus picorna-like virus 19 K14f/804
Hainan Suncus murinus ribovirus 1 K14f/5294	K14f	Tunchang	Gut	Summer	SUB1749622124811	NMDC20394372	NMDCN0008P09	14	87.5359	2784	5294	Wenzhou shrew ribovirus 1	Riboviria	OQ802778	FALSE	FALSE	FALSE	FALSE	Suncus murinus			Hainan Suncus murinus ribovirus 1		K14f	/	5294			Hainan Suncus murinus ribovirus 1 K14f/5294
Hainan Suncus murinus picorna-like virus 1 K14f/1431	K14f	Tunchang	Gut	Summer	SUB1749622124811	NMDC20394372	NMDCN0008P0A	2077	86.5734	1430	1431	Wenzhou shrew picorna-like virus 1	Picornaviridae	OQ716129	FALSE	FALSE	FALSE	FALSE	Crocidura attenuata			Hainan Suncus murinus picorna-like virus 1		K14f	/	1431			Hainan Suncus murinus picorna-like virus 1 K14f/1431
Hainan Suncus murinus calhevirus-2b K14f/590	K14f	Tunchang	Gut	Summer	SUB1749622124811	NMDC20394372	NMDCN0008P0B	21139	77.2834	427	590	Calhevirus-2b	Picornaviridae	AB937991	FALSE	FALSE	FALSE	FALSE	Crocidura hirta			Hainan Suncus murinus calhevirus-2b		K14f	/	590			Hainan Suncus murinus calhevirus-2b K14f/590
Hainan Suncus murinus picornaviridae K14f/580	K14f	Tunchang	Gut	Summer	SUB1749622124811	NMDC20394372	NMDCN0008P0C	21888	68.7679	349	580	Picornaviridae sp.	Picornaviridae	OR867496	FALSE	FALSE	FALSE	FALSE	Pipistrellus pipistrellus			Hainan Suncus murinus picornaviridae		K14f	/	580			Hainan Suncus murinus picornaviridae K14f/580
Hainan Suncus murinus ribovirus 1 K14f/2323	K14f	Tunchang	Gut	Summer	SUB1749622124811	NMDC20394372	NMDCN0008P0D	331	85.8812	1969	2323	Wenzhou shrew ribovirus 1	Riboviria	OQ802778	FALSE	FALSE	FALSE	FALSE	Suncus murinus			Hainan Suncus murinus ribovirus 1		K14f	/	2323			Hainan Suncus murinus ribovirus 1 K14f/2323
Hainan Suncus murinus mischivirus E K14f/444	K14f	Tunchang	Gut	Summer	SUB1749622124811	NMDC20394372	NMDCN0008P0E	35515	92.7928	444	444	Mischivirus E	Picornaviridae	OQ716013	FALSE	FALSE	FALSE	FALSE	Suncus murinus			Hainan Suncus murinus mischivirus E		K14f	/	444			Hainan Suncus murinus mischivirus E K14f/444
Hainan Suncus murinus picornavirus K14f/413	K14f	Tunchang	Gut	Summer	SUB1749622124811	NMDC20394372	NMDCN0008P0F	40198	82.2943	401	413	Suncus murinus picornavirus	Picornaviridae	NC_076199	FALSE	FALSE	FALSE	FALSE	Suncus murinus			Hainan Suncus murinus picornavirus		K14f	/	413			Hainan Suncus murinus picornavirus K14f/413
Hainan Suncus murinus rhabdovirus 7 K14f/377	K14f	Tunchang	Gut	Summer	SUB1749622124811	NMDC20394372	NMDCN0008P0G	47059	73.6842	380	377	Bat associated rhabdovirus 7	Rhabdoviridae	OQ716246	FALSE	FALSE	FALSE	FALSE	Crocidura shantungensis			Hainan Suncus murinus rhabdovirus 7		K14f	/	377			Hainan Suncus murinus rhabdovirus 7 K14f/377
Hainan Suncus murinus picorna-like virus 6 K14f/2150	K14f	Tunchang	Gut	Summer	SUB1749622124811	NMDC20394372	NMDCN0008P0H	472	80.4277	2151	2150	Wenzhou shrew picorna-like virus 6	Picornaviridae	OQ716140	FALSE	FALSE	FALSE	FALSE	Suncus murinus			Hainan Suncus murinus picorna-like virus 6		K14f	/	2150			Hainan Suncus murinus picorna-like virus 6 K14f/2150
Hainan Suncus murinus drosophila A virus K14f/372	K14f	Tunchang	Gut	Summer	SUB1749622124811	NMDC20394372	NMDCN0008P0I	48007	78.355	231	372	Drosophila A virus	Riboviria	KP969913	FALSE	FALSE	FALSE	FALSE	Drosophila melanogaster			Hainan Suncus murinus drosophila A virus		K14f	/	372			Hainan Suncus murinus drosophila A virus K14f/372
Hainan Suncus murinus rotavirus A K14f/364	K14f	Tunchang	Gut	Summer	SUB1749622124811	NMDC20394372	NMDCN0008P0J	49715	71.9298	171	364	Rotavirus A	Sedoreoviridae	MW254139	TRUE	TRUE	FALSE	FALSE	Homo sapiens			Hainan Suncus murinus rotavirus A		K14f	/	364			Hainan Suncus murinus rotavirus A K14f/364
Hainan Suncus murinus rotavirus K14f/325	K14f	Tunchang	Gut	Summer	SUB1749622124811	NMDC20394372	NMDCN0008P0K	60311	76.8519	324	325	Rotavirus sp.	Sedoreoviridae	OM469186	FALSE	FALSE	FALSE	FALSE	Gallus gallus domesticus (broiler)			Hainan Suncus murinus rotavirus		K14f	/	325			Hainan Suncus murinus rotavirus K14f/325
Hainan Suncus murinus calhevirus 3 K14f/303	K14f	Tunchang	Gut	Summer	SUB1749622124811	NMDC20394372	NMDCN0008P0L	67392	74.183	306	303	Calhevirus 3	Picornaviridae	MG571824	FALSE	FALSE	FALSE	FALSE	Homo sapiens			Hainan Suncus murinus calhevirus 3		K14f	/	303			Hainan Suncus murinus calhevirus 3 K14f/303
Hainan Suncus murinus pegivirus K14f/299	K14f	Tunchang	Gut	Summer	SUB1749622124811	NMDC20394372	NMDCN0008P0M	68717	84.8485	297	299	Tree shrew pegivirus	Flaviviridae	OQ716129	FALSE	FALSE	FALSE	FALSE	Crocidura attenuata			Hainan Suncus murinus pegivirus		K14f	/	299			Hainan Suncus murinus pegivirus K14f/299
Hainan Suncus murinus aichivirus A8 K14f/295	K14f	Tunchang	Gut	Summer	SUB1749622124811	NMDC20394372	NMDCN0008P0N	70119	95.9322	295	295	aichivirus A8	Picornaviridae	OM069761	FALSE	FALSE	FALSE	FALSE	Rattus tanezumi			Hainan Suncus murinus aichivirus A8		K14f	/	295			Hainan Suncus murinus aichivirus A8 K14f/295
Hainan Suncus murinus rotavirus A K14f/286	K14f	Tunchang	Gut	Summer	SUB1749622124811	NMDC20394372	NMDCN0008P0O	74579	76.6355	107	286	Rotavirus A	Sedoreoviridae	OR270783	FALSE	FALSE	FALSE	FALSE	roe deer			Hainan Suncus murinus rotavirus A		K14f	/	286			Hainan Suncus murinus rotavirus A K14f/286
Hainan Suncus murinus riboviria K14f/273	K14f	Tunchang	Gut	Summer	SUB1749622124811	NMDC20394372	NMDCN0008P0P	84460	75.2294	109	273	Riboviria sp.	Riboviria	MN862129	FALSE	FALSE	FALSE	FALSE	pig			Hainan Suncus murinus riboviria		K14f	/	273			Hainan Suncus murinus riboviria K14f/273
Hainan Suncus murinus ssrna positive-strand virus K14f/267	K14f	Tunchang	Gut	Summer	SUB1749622124811	NMDC20394372	NMDCN0008P0Q	91173	99.6255	267	267	ssRNA positive-strand virus sp.	ssRNA	MW317140	FALSE	FALSE	FALSE	FALSE				Hainan Suncus murinus ssrna positive-strand virus		K14f	/	267			Hainan Suncus murinus ssrna positive-strand virus K14f/267
Hainan Suncus murinus rotavirus A K14f/266	K14f	Tunchang	Gut	Summer	SUB1749622124811	NMDC20394372	NMDCN0008P0R	92586	82.1101	218	266	Rotavirus A	Sedoreoviridae	PP272777	FALSE	FALSE	FALSE	FALSE	Suncus murinus			Hainan Suncus murinus rotavirus A		K14f	/	266			Hainan Suncus murinus rotavirus A K14f/266
Hainan Suncus murinus ribovirus 2 K14f/1788	K14f	Tunchang	Gut	Summer	SUB1749622124811	NMDC20394372	NMDCN0008P0S	934	70.0696	431	1788	Wenzhou bat ribovirus 2	Riboviria	OQ802774	FALSE	FALSE	FALSE	FALSE	Pipistrellus abramus			Hainan Suncus murinus ribovirus 2		K14f	/	1788			Hainan Suncus murinus ribovirus 2 K14f/1788
Hainan Suncus murinus riboviria K14p/473	K14p	Tunchang	Spleen	Summer	SUB1749622124811	NMDC20394395	NMDCN0008P0T	134655	81.0345	464	473	Riboviria sp.	Riboviria	KU243548	FALSE	FALSE	FALSE	FALSE	Homo sapiens			Hainan Suncus murinus riboviria		K14p	/	473			Hainan Suncus murinus riboviria K14p/473
Hainan Suncus murinus reoviridae K14p/420	K14p	Tunchang	Spleen	Summer	SUB1749622124811	NMDC20394395	NMDCN0008P0U	192546	98.0973	473	420	Reoviridae sp.	Reoviridae	OR868752	FALSE	FALSE	FALSE	FALSE	Rhinolophus pearsonii			Hainan Suncus murinus reoviridae		K14p	/	420			Hainan Suncus murinus reoviridae K14p/420
Hainan Suncus murinus picornaviridae K14p/419	K14p	Tunchang	Spleen	Summer	SUB1749622124811	NMDC20394395	NMDCN0008P0V	194064	89.2063	315	419	Picornaviridae sp.	Picornaviridae	KY967735	FALSE	FALSE	FALSE	FALSE	Suncus murinus			Hainan Suncus murinus picornaviridae		K14p	/	419			Hainan Suncus murinus picornaviridae K14p/419
Hainan Suncus murinus iflavirus 1 K14p/396	K14p	Tunchang	Spleen	Summer	SUB1749622124811	NMDC20394395	NMDCN0008P10	229791	72.973	333	396	Sanya nezara viridula iflavirus 1	Iflaviridae	MZ209978	FALSE	FALSE	FALSE	FALSE	Oxya chinensis			Hainan Suncus murinus iflavirus 1		K14p	/	396			Hainan Suncus murinus iflavirus 1 K14p/396
Hainan Suncus murinus henipavirus 1 K14p/277	K14p	Tunchang	Spleen	Summer	SUB1749622124811	NMDC20394395	NMDCN0008P13	583073	92.7273	275	277	Wenzhou shrew henipavirus 1	Paramyxoviridae	OQ715593	FALSE	FALSE	FALSE	FALSE	Suncus murinus			Hainan Suncus murinus henipavirus 1		K14p	/	277			Hainan Suncus murinus henipavirus 1 K14p/277
Hainan Suncus murinus henipavirus 1 K14p/276	K14p	Tunchang	Spleen	Summer	SUB1749622124811	NMDC20394395	NMDCN0008P14	585604	90.9774	266	276	Wenzhou shrew henipavirus 1	Paramyxoviridae	OQ715594	FALSE	FALSE	FALSE	FALSE	Suncus murinus			Hainan Suncus murinus henipavirus 1		K14p	/	276			Hainan Suncus murinus henipavirus 1 K14p/276
Hainan Suncus murinus picorna-like virus 1 K14p/273	K14p	Tunchang	Spleen	Summer	SUB1749622124811	NMDC20394395	NMDCN0008P15	601367	90.5797	276	273	Wenzhou shrew picorna-like virus 1	Picornaviridae	OQ715594	FALSE	FALSE	FALSE	FALSE	Suncus murinus			Hainan Suncus murinus picorna-like virus 1		K14p	/	273			Hainan Suncus murinus picorna-like virus 1 K14p/273
Hainan Suncus murinus henipavirus 1 K14p/260	K14p	Tunchang	Spleen	Summer	SUB1749622124811	NMDC20394395	NMDCN0008P16	680572	96.5517	261	260	Wenzhou shrew henipavirus 1	Paramyxoviridae	OQ715593	FALSE	FALSE	FALSE	FALSE	Suncus murinus			Hainan Suncus murinus henipavirus 1		K14p	/	260			Hainan Suncus murinus henipavirus 1 K14p/260
Hainan Suncus murinus henipavirus 1 K14p/259	K14p	Tunchang	Spleen	Summer	SUB1749622124811	NMDC20394395	NMDCN0008P17	684292	93.8224	259	259	Wenzhou shrew henipavirus 1	Paramyxoviridae	OQ715594	FALSE	FALSE	FALSE	FALSE	Suncus murinus			Hainan Suncus murinus henipavirus 1		K14p	/	259			Hainan Suncus murinus henipavirus 1 K14p/259
Hainan Suncus murinus mamastrovirus K14p/250	K14p	Tunchang	Spleen	Summer	SUB1749622124811	NMDC20394395	NMDCN0008P19	739362	88.6179	246	250	Mamastrovirus sp.	Astroviridae	MW149253	FALSE	FALSE	FALSE	FALSE	Rattus norvegicus (Norway rat)			Hainan Suncus murinus mamastrovirus		K14p	/	250			Hainan Suncus murinus mamastrovirus K14p/250
Hainan Suncus murinus henipavirus 1 K14p/224	K14p	Tunchang	Spleen	Summer	SUB1749622124811	NMDC20394395	NMDCN0008P1A	932293	96.2963	540	224	Wenzhou Apodemus agrarius henipavirus 1	Paramyxoviridae	MZ328275	FALSE	FALSE	FALSE	FALSE	Apodemus agrarius			Hainan Suncus murinus henipavirus 1		K14p	/	224			Hainan Suncus murinus henipavirus 1 K14p/224
Hainan Suncus murinus thottapalayam virus K16f/1127	K16f	Baisha	Gut	Summer	SUB1749622124811	NMDC20394374	NMDCN0008P1B	160	97.1996	1107	1127	Thottapalayam virus	Hantaviridae	OQ716060	FALSE	FALSE	FALSE	FALSE	Suncus murinus			Hainan Suncus murinus thottapalayam virus		K16f	/	1127			Hainan Suncus murinus thottapalayam virus K16f/1127
Hainan Suncus murinus picornavirus 1 K16f/276	K16f	Baisha	Gut	Summer	SUB1749622124811	NMDC20394374	NMDCN0008P1C	16818	76.8382	272	276	Wenzhou shrew picornavirus 1	Picornaviridae	OQ716060	FALSE	FALSE	FALSE	FALSE	Suncus murinus			Hainan Suncus murinus picornavirus 1		K16f	/	276			Hainan Suncus murinus picornavirus 1 K16f/276
Hainan Suncus murinus picornavirus 1 K16f/275	K16f	Baisha	Gut	Summer	SUB1749622124811	NMDC20394374	NMDCN0008P1D	17267	73.0038	263	275	Wenzhou shrew picornavirus 1	Picornaviridae	OQ716060	FALSE	FALSE	FALSE	FALSE	Suncus murinus			Hainan Suncus murinus picornavirus 1		K16f	/	275			Hainan Suncus murinus picornavirus 1 K16f/275
Hainan Suncus murinus picornavirus 1 K16f/471	K16f	Baisha	Gut	Summer	SUB1749622124811	NMDC20394374	NMDCN0008P1E	2492	96.3907	471	471	Wenzhou shrew picornavirus 1	Picornaviridae	OQ716061	FALSE	FALSE	FALSE	FALSE	Suncus murinus			Hainan Suncus murinus picornavirus 1		K16f	/	471			Hainan Suncus murinus picornavirus 1 K16f/471
Hainan Suncus murinus astrovirus 1 K16f/253	K16f	Baisha	Gut	Summer	SUB1749622124811	NMDC20394374	NMDCN0008P1F	28703	94.4444	252	253	Wenzhou rodent astrovirus 1	Astroviridae	OQ802754	FALSE	FALSE	FALSE	FALSE	Suncus murinus			Hainan Suncus murinus astrovirus 1		K16f	/	253			Hainan Suncus murinus astrovirus 1 K16f/253
Hainan Suncus murinus picornavirales K16f/250	K16f	Baisha	Gut	Summer	SUB1749622124811	NMDC20394374	NMDCN0008P1G	30386	71.7131	251	250	Picornavirales sp.	Picornaviridae	OM622260	FALSE	FALSE	FALSE	FALSE				Hainan Suncus murinus picornavirales		K16f	/	250			Hainan Suncus murinus picornavirales K16f/250
Hainan Suncus murinus hepacivirus 1 K16f/5226	K16f	Baisha	Gut	Summer	SUB1749622124811	NMDC20394374	NMDCN0008P1H	3	87.5991	2774	5226	Wenzhou Apodemus agrarius hepacivirus 1	Flaviviridae	OQ802778	FALSE	FALSE	FALSE	FALSE	Suncus murinus			Hainan Suncus murinus hepacivirus 1		K16f	/	5226			Hainan Suncus murinus hepacivirus 1 K16f/5226
Hainan Suncus murinus picornavirus 1 K16f/228	K16f	Baisha	Gut	Summer	SUB1749622124811	NMDC20394374	NMDCN0008P1I	48047	97.3684	228	228	Wenzhou shrew picornavirus 1	Picornaviridae	OQ716060	FALSE	FALSE	FALSE	FALSE	Suncus murinus			Hainan Suncus murinus picornavirus 1		K16f	/	228			Hainan Suncus murinus picornavirus 1 K16f/228
Hainan Suncus murinus picornavirus 1 K16f/1762	K16f	Baisha	Gut	Summer	SUB1749622124811	NMDC20394374	NMDCN0008P1J	61	93.8138	1762	1762	Wenzhou shrew picornavirus 1	Picornaviridae	OQ716060	FALSE	FALSE	FALSE	FALSE	Suncus murinus			Hainan Suncus murinus picornavirus 1		K16f	/	1762			Hainan Suncus murinus picornavirus 1 K16f/1762
Hainan Suncus murinus mischivirus E K10f/9446	K10f	Lingao	Gut	Summer	SUB1749622124811	NMDC20394368	NMDCN0008P1K	11	88.3963	8730	9446	Mischivirus E	Picornaviridae	OQ716012	TRUE	TRUE	FALSE	FALSE	Suncus murinus			Hainan Suncus murinus mischivirus E		K10f	/	9446			Hainan Suncus murinus mischivirus E K10f/9446
Hainan Suncus murinus paramyxovirus K10f/5932	K10f	Lingao	Gut	Summer	SUB1749622124811	NMDC20394368	NMDCN0008P1L	126	68.3805	5835	5932	Paramyxovirus sp.	Paramyxoviridae	OR799057	TRUE	TRUE	TRUE	TRUE	Hipposideros larvatus			Hainan Suncus murinus paramyxovirus		K10f	/	5932			Hainan Suncus murinus paramyxovirus K10f/5932
Hainan Suncus murinus calhevirus NYC-D3 K10f/9259	K10f	Lingao	Gut	Summer	SUB1749622124811	NMDC20394368	NMDCN0008P1M	12	70.028	1071	9259	Calhevirus NYC-D3	Picornaviridae	KJ950908	TRUE	TRUE	FALSE	FALSE	Rattus norvegicus			Hainan Suncus murinus calhevirus NYC-D3		K10f	/	9259			Hainan Suncus murinus calhevirus NYC-D3 K10f/9259
Hainan Suncus murinus picorna-like virus 1 K10f/5862	K10f	Lingao	Gut	Summer	SUB1749622124811	NMDC20394368	NMDCN0008P1N	133	78.5361	5861	5862	Wenzhou shrew picorna-like virus 1	Picornaviridae	OQ716131	FALSE	FALSE	FALSE	FALSE	Suncus murinus			Hainan Suncus murinus picorna-like virus 1		K10f	/	5862			Hainan Suncus murinus picorna-like virus 1 K10f/5862
Hainan Suncus murinus riboviria K10f/5305	K10f	Lingao	Gut	Summer	SUB1749622124811	NMDC20394368	NMDCN0008P1O	200	64.468	3017	5305	Riboviria sp.	Riboviria	OR869336	FALSE	FALSE	FALSE	FALSE	Hipposideros armiger			Hainan Suncus murinus riboviria		K10f	/	5305			Hainan Suncus murinus riboviria K10f/5305
Hainan Suncus murinus picorna-like virus 1 K10f/2425	K10f	Lingao	Gut	Summer	SUB1749622124811	NMDC20394368	NMDCN0008P1P	5168	87.7526	2425	2425	Wenzhou shrew picorna-like virus 1	Picornaviridae	OQ716129	FALSE	FALSE	FALSE	FALSE	Crocidura attenuata			Hainan Suncus murinus picorna-like virus 1		K10f	/	2425			Hainan Suncus murinus picorna-like virus 1 K10f/2425
Hainan Suncus murinus calhevirus-2b K10f/7135	K10f	Lingao	Gut	Summer	SUB1749622124811	NMDC20394368	NMDCN0008P1Q	59	65.8853	1621	7135	Calhevirus-2b	Picornaviridae	AB937991	TRUE	TRUE	FALSE	FALSE	Crocidura hirta			Hainan Suncus murinus calhevirus-2b		K10f	/	7135			Hainan Suncus murinus calhevirus-2b K10f/7135
Hainan Suncus murinus calhevirus NYC-D3 K10f/7081	K10f	Lingao	Gut	Summer	SUB1749622124811	NMDC20394368	NMDCN0008P1R	61	69.9443	1078	7081	Calhevirus NYC-D3	Picornaviridae	KJ950908	TRUE	TRUE	FALSE	FALSE	Rattus norvegicus			Hainan Suncus murinus calhevirus NYC-D3		K10f	/	7081			Hainan Suncus murinus calhevirus NYC-D3 K10f/7081
Hainan Suncus murinus hepacivirus 1 K1u/5452	K1u	Dongfang	Lung	Spring	SUB1749622124811	NMDC20394406	NMDCN0008P1S	157	82.8351	5453	5452	Wenzhou Apodemus agrarius hepacivirus 1	Flaviviridae	MT210605	TRUE	TRUE	FALSE	FALSE	Apodemus agrarius			Hainan Suncus murinus hepacivirus 1		K1u	/	5452			Hainan Suncus murinus hepacivirus 1 K1u/5452
Hainan Suncus murinus henipavirus 1 K1u/18430	K1u	Dongfang	Lung	Spring	SUB1749622124811	NMDC20394406	NMDCN0008P1T	2	90.5292	18425	18430	Wenzhou shrew henipavirus 1	Paramyxoviridae	OQ715594	TRUE	TRUE	TRUE	FALSE	Suncus murinus			Hainan Suncus murinus henipavirus 1		K1u	/	18430			Hainan Suncus murinus henipavirus 1 K1u/18430
Hainan Suncus murinus hepacivirus 1 K1u/4136	K1u	Dongfang	Lung	Spring	SUB1749622124811	NMDC20394406	NMDCN0008P1U	424	82.8986	4140	4136	Wenzhou Apodemus agrarius hepacivirus 1	Flaviviridae	MT210605	FALSE	FALSE	FALSE	FALSE	Apodemus agrarius			Hainan Suncus murinus hepacivirus 1		K1u	/	4136			Hainan Suncus murinus hepacivirus 1 K1u/4136
Hainan Suncus murinus hepacivirus 1 K1u/555	K1u	Dongfang	Lung	Spring	SUB1749622124811	NMDC20394406	NMDCN0008P1V	43291	82.3105	554	555	Wenzhou Suncus murinus hepacivirus 1	Flaviviridae	MT210609	FALSE	FALSE	FALSE	FALSE	Suncus murinus			Hainan Suncus murinus hepacivirus 1		K1u	/	555			Hainan Suncus murinus hepacivirus 1 K1u/555
Hainan Suncus murinus riboviria K1u/549	K1u	Dongfang	Lung	Spring	SUB1749622124811	NMDC20394406	NMDCN0008P20	44705	71.5517	116	549	Riboviria sp.	Riboviria	MW239453	FALSE	FALSE	FALSE	FALSE	Emberiza spodocephala			Hainan Suncus murinus riboviria		K1u	/	549			Hainan Suncus murinus riboviria K1u/549
Hainan Suncus murinus arterivirus 1 K1u/530	K1u	Dongfang	Lung	Spring	SUB1749622124811	NMDC20394406	NMDCN0008P21	49638	71.7647	255	530	Crocidura shantungensis arterivirus 1	Arteriviridae	PP272479	FALSE	FALSE	FALSE	FALSE	Crocidura lasiura			Hainan Suncus murinus arterivirus 1		K1u	/	530			Hainan Suncus murinus arterivirus 1 K1u/530
Hainan Suncus murinus hepacivirus 1 K1u/1198	K1u	Dongfang	Lung	Spring	SUB1749622124811	NMDC20394406	NMDCN0008P22	7572	81.8713	1197	1198	Wenzhou shrew hepacivirus 1	Flaviviridae	OQ715395	FALSE	FALSE	FALSE	FALSE	Suncus murinus			Hainan Suncus murinus hepacivirus 1		K1u	/	1198			Hainan Suncus murinus hepacivirus 1 K1u/1198
Hainan Suncus murinus hepacivirus 1 K1u/444	K1u	Dongfang	Lung	Spring	SUB1749622124811	NMDC20394406	NMDCN0008P23	84103	83.4842	442	444	Wenzhou shrew hepacivirus 1	Flaviviridae	OQ715394	FALSE	FALSE	FALSE	FALSE	Rattus norvegicus			Hainan Suncus murinus hepacivirus 1		K1u	/	444			Hainan Suncus murinus hepacivirus 1 K1u/444
Hainan Suncus murinus hepacivirus 1 K1u/3130	K1u	Dongfang	Lung	Spring	SUB1749622124811	NMDC20394406	NMDCN0008P24	883	81.9431	3129	3130	Wenzhou Apodemus agrarius hepacivirus 1	Flaviviridae	MT210605	FALSE	FALSE	FALSE	FALSE	Apodemus agrarius			Hainan Suncus murinus hepacivirus 1		K1u	/	3130			Hainan Suncus murinus hepacivirus 1 K1u/3130
Hainan Suncus murinus mammarenavirus wenzhouense K2u/3492	K2u	Dongfang	Lung	Spring	SUB1749622124811	NMDC20394407	NMDCN0008P25	1164	94.3202	3310	3492	Mammarenavirus wenzhouense	Arenaviridae	NC_026018	TRUE	TRUE	TRUE	FALSE	Rattus norvegicus			Hainan Suncus murinus mammarenavirus wenzhouense		K2u	/	3492			Hainan Suncus murinus mammarenavirus wenzhouense K2u/3492
Hainan Suncus murinus hepacivirus 1 K2u/1662	K2u	Dongfang	Lung	Spring	SUB1749622124811	NMDC20394407	NMDCN0008P26	32089	86.8231	1662	1662	Wenzhou Apodemus agrarius hepacivirus 1	Flaviviridae	MT210605	FALSE	FALSE	FALSE	FALSE	Apodemus agrarius			Hainan Suncus murinus hepacivirus 1		K2u	/	1662			Hainan Suncus murinus hepacivirus 1 K2u/1662
Hainan Suncus murinus hepacivirus 1 K2u/7472	K2u	Dongfang	Lung	Spring	SUB1749622124811	NMDC20394407	NMDCN0008P27	34	82.6244	7476	7472	Wenzhou Apodemus agrarius hepacivirus 1	Flaviviridae	MT210605	TRUE	TRUE	FALSE	FALSE	Apodemus agrarius			Hainan Suncus murinus hepacivirus 1		K2u	/	7472			Hainan Suncus murinus hepacivirus 1 K2u/7472
Hainan Suncus murinus astrovirus 1 K2u/7279	K2u	Dongfang	Lung	Spring	SUB1749622124811	NMDC20394407	NMDCN0008P28	40	92.7072	7144	7279	Wenzhou rodent astrovirus 1	Astroviridae	NC_026019	TRUE	TRUE	TRUE	FALSE	Rattus norvegicus			Hainan Suncus murinus astrovirus 1		K2u	/	7279			Hainan Suncus murinus astrovirus 1 K2u/7279
Hainan Suncus murinus astrovirus 1 K3u/5583	K3u	Wanning	Lung	Spring	SUB1749622124811	NMDC20394408	NMDCN0008P29	307	93.5914	3823	5583	Wenzhou rodent astrovirus 1	Astroviridae	OQ802753	FALSE	FALSE	FALSE	FALSE	Apodemus agrarius			Hainan Suncus murinus astrovirus 1		K3u	/	5583			Hainan Suncus murinus astrovirus 1 K3u/5583
Hainan Suncus murinus pestivirus 1 K3u/1204	K3u	Wanning	Lung	Spring	SUB1749622124811	NMDC20394408	NMDCN0008P2A	36364	80	55	1204	Pangolin pestivirus 1	Flaviviridae	OM480525	TRUE	TRUE	FALSE	FALSE	Chinese pangolin			Hainan Suncus murinus pestivirus 1		K3u	/	1204			Hainan Suncus murinus pestivirus 1 K3u/1204
Hainan Suncus murinus astrovirus 1 K4u/2442	K4u	Wanning	Lung	Spring	SUB1749622124811	NMDC20394409	NMDCN0008P2B	14063	94.7993	2442	2442	Wenzhou rodent astrovirus 1	Astroviridae	OQ802754	FALSE	FALSE	FALSE	FALSE	Suncus murinus			Hainan Suncus murinus astrovirus 1		K4u	/	2442			Hainan Suncus murinus astrovirus 1 K4u/2442
Hainan Suncus murinus riboviria K4u/2065	K4u	Wanning	Lung	Spring	SUB1749622124811	NMDC20394409	NMDCN0008P2C	24882	80.9524	84	2065	Riboviria sp.	Riboviria	OR869642	FALSE	FALSE	FALSE	FALSE	Rhinolophus sp.			Hainan Suncus murinus riboviria		K4u	/	2065			Hainan Suncus murinus riboviria K4u/2065
Hainan Suncus murinus hepacivirus 1 K4u/3601	K4u	Wanning	Lung	Spring	SUB1749622124811	NMDC20394409	NMDCN0008P2D	3567	82.1914	3605	3601	Wenzhou Apodemus agrarius hepacivirus 1	Flaviviridae	MT210605	FALSE	FALSE	FALSE	FALSE	Apodemus agrarius			Hainan Suncus murinus hepacivirus 1		K4u	/	3601			Hainan Suncus murinus hepacivirus 1 K4u/3601
Hainan Suncus murinus hepacivirus 1 K4u/2999	K4u	Wanning	Lung	Spring	SUB1749622124811	NMDC20394409	NMDCN0008P2E	6786	82.2408	2990	2999	Wenzhou Apodemus agrarius hepacivirus 1	Flaviviridae	MT210605	FALSE	FALSE	FALSE	FALSE	Apodemus agrarius			Hainan Suncus murinus hepacivirus 1		K4u	/	2999			Hainan Suncus murinus hepacivirus 1 K4u/2999
Hainan Suncus murinus astrovirus 1 K5u/1098	K5u	Wenchang	Lung	Spring	SUB1749622124811	NMDC20394410	NMDCN0008P2F	43657	94.8669	526	1098	Wenzhou rodent astrovirus 1	Astroviridae	OQ802754	FALSE	FALSE	FALSE	FALSE	Suncus murinus			Hainan Suncus murinus astrovirus 1		K5u	/	1098			Hainan Suncus murinus astrovirus 1 K5u/1098
Hainan Suncus murinus astrovirus 1 K5u/4043	K5u	Wenchang	Lung	Spring	SUB1749622124811	NMDC20394410	NMDCN0008P2G	760	93.2773	4046	4043	Wenzhou rodent astrovirus 1	Astroviridae	OQ802753	FALSE	FALSE	FALSE	FALSE	Apodemus agrarius			Hainan Suncus murinus astrovirus 1		K5u	/	4043			Hainan Suncus murinus astrovirus 1 K5u/4043
Hainan Suncus murinus hepacivirus K7u/2641	K7u	Baoting	Lung	Spring	SUB1749622124811	NMDC20394412	NMDCN0008P2H	1857	67.1946	442	2641	Bat hepacivirus	Flaviviridae	MN535729	FALSE	FALSE	FALSE	FALSE	Glauconycteris sp.			Hainan Suncus murinus hepacivirus		K7u	/	2641			Hainan Suncus murinus hepacivirus K7u/2641
Hainan Suncus murinus hepacivirus K7u/1002	K7u	Baoting	Lung	Spring	SUB1749622124811	NMDC20394412	NMDCN0008P2I	26375	83.9286	56	1002	Lagomorph hepacivirus	Flaviviridae	OQ576768	FALSE	FALSE	FALSE	FALSE	Sylvilagus floridanus			Hainan Suncus murinus hepacivirus		K7u	/	1002			Hainan Suncus murinus hepacivirus K7u/1002
Hainan Suncus murinus hepacivirus K7u/3415	K7u	Baoting	Lung	Spring	SUB1749622124811	NMDC20394412	NMDCN0008P2J	838	69.0265	226	3415	Chinese broad-headed pond turtle hepacivirus	Flaviviridae	MG600000	FALSE	FALSE	FALSE	FALSE	Mauremys megalocephala			Hainan Suncus murinus hepacivirus		K7u	/	3415			Hainan Suncus murinus hepacivirus K7u/3415
Hainan Suncus murinus astrovirus K8u/829	K8u	Wuzhishan	Lung	Spring	SUB1749622124811	NMDC20394413	NMDCN0008P2K	20211	92.029	828	829	Astrovirus rat/RS118/HKG/2007	Astroviridae	HM450381	FALSE	FALSE	FALSE	FALSE	Rattus norvegicus			Hainan Suncus murinus astrovirus		K8u	/	829			Hainan Suncus murinus astrovirus K8u/829
Hainan Suncus murinus hepacivirus K8u/9292	K8u	Wuzhishan	Lung	Spring	SUB1749622124811	NMDC20394413	NMDCN0008P2L	28	67.1946	442	9292	Bat hepacivirus	Flaviviridae	MN535729	TRUE	TRUE	FALSE	FALSE	Glauconycteris sp.			Hainan Suncus murinus hepacivirus		K8u	/	9292			Hainan Suncus murinus hepacivirus K8u/9292
Hainan Suncus murinus astrovirus 1 K8u/2374	K8u	Wuzhishan	Lung	Spring	SUB1749622124811	NMDC20394413	NMDCN0008P2M	3646	92.6829	1681	2374	Wenzhou rodent astrovirus 1	Astroviridae	OQ802754	FALSE	FALSE	FALSE	FALSE	Suncus murinus			Hainan Suncus murinus astrovirus 1		K8u	/	2374			Hainan Suncus murinus astrovirus 1 K8u/2374
Hainan Suncus murinus astrovirus K8u/558	K8u	Wuzhishan	Lung	Spring	SUB1749622124811	NMDC20394413	NMDCN0008P2N	43407	92.0721	555	558	Rodent astrovirus	Astroviridae	MT549858	FALSE	FALSE	FALSE	FALSE	Rattus norvegicus			Hainan Suncus murinus astrovirus		K8u	/	558			Hainan Suncus murinus astrovirus K8u/558
Hainan Suncus murinus astrovirus K8u/508	K8u	Wuzhishan	Lung	Spring	SUB1749622124811	NMDC20394413	NMDCN0008P2O	55242	89.5669	508	508	Rodent astrovirus	Astroviridae	MT549858	FALSE	FALSE	FALSE	FALSE	Rattus norvegicus			Hainan Suncus murinus astrovirus		K8u	/	508			Hainan Suncus murinus astrovirus K8u/508
Hainan Suncus murinus hepacivirus 1 K8u/7478	K8u	Wuzhishan	Lung	Spring	SUB1749622124811	NMDC20394413	NMDCN0008P2P	74	82.6686	7472	7478	Wenzhou Apodemus agrarius hepacivirus 1	Flaviviridae	MT210605	TRUE	TRUE	FALSE	FALSE	Apodemus agrarius			Hainan Suncus murinus hepacivirus 1		K8u	/	7478			Hainan Suncus murinus hepacivirus 1 K8u/7478
Hainan Suncus murinus hepacivirus 1 K8u/1534	K8u	Wuzhishan	Lung	Spring	SUB1749622124811	NMDC20394413	NMDCN0008P2Q	8101	81.6047	1533	1534	Wenzhou shrew hepacivirus 1	Flaviviridae	OQ715395	FALSE	FALSE	FALSE	FALSE	Suncus murinus			Hainan Suncus murinus hepacivirus 1		K8u	/	1534			Hainan Suncus murinus hepacivirus 1 K8u/1534
Hainan Suncus murinus hepacivirus 1 K8u/1460	K8u	Wuzhishan	Lung	Spring	SUB1749622124811	NMDC20394413	NMDCN0008P2R	8739	86.5937	1462	1460	Wenzhou Apodemus agrarius hepacivirus 1	Flaviviridae	MT210605	FALSE	FALSE	FALSE	FALSE	Apodemus agrarius			Hainan Suncus murinus hepacivirus 1		K8u	/	1460			Hainan Suncus murinus hepacivirus 1 K8u/1460
Hainan Suncus murinus riboviria K11u/4236	K11u	Chengmai	Lung	Summer	SUB1749622124811	NMDC20394415	NMDCN0008P2S	1119	76.1905	105	4236	Riboviria sp.	Riboviria	OQ423579	FALSE	FALSE	FALSE	FALSE	bird			Hainan Suncus murinus riboviria		K11u	/	4236			Hainan Suncus murinus riboviria K11u/4236
Hainan Suncus murinus riboviria K12u/3286	K12u	Dingan	Lung	Summer	SUB1749622124811	NMDC20394416	NMDCN0008P2T	4409	93.7796	1479	3286	Riboviria sp.	Riboviria	MT085269	FALSE	FALSE	FALSE	FALSE	Rattus exulans			Hainan Suncus murinus riboviria		K12u	/	3286			Hainan Suncus murinus riboviria K12u/3286
Hainan Suncus murinus nodavirus 1 K12u/2630	K12u	Dingan	Lung	Summer	SUB1749622124811	NMDC20394416	NMDCN0008P2U	8900	92.8843	2628	2630	Wenzhou rodent nodavirus 1	Nodaviridae	OQ715785	FALSE	FALSE	FALSE	FALSE	Rattus norvegicus			Hainan Suncus murinus nodavirus 1		K12u	/	2630			Hainan Suncus murinus nodavirus 1 K12u/2630
Hainan Suncus murinus fulton virus K13u/1766	K13u	Danzhou	Lung	Summer	SUB1749622124811	NMDC20394417	NMDCN0008P2V	15055	78.6748	981	1766	Fulton virus	Riboviria	MK618652	FALSE	FALSE	FALSE	FALSE	Mus musculus			Hainan Suncus murinus fulton virus		K13u	/	1766			Hainan Suncus murinus fulton virus K13u/1766
Hainan Suncus murinus beilong virus K13u/19241	K13u	Danzhou	Lung	Summer	SUB1749622124811	NMDC20394417	NMDCN0008P30	2	98.75	19200	19241	Beilong virus	Paramyxoviridae	NC_007803	TRUE	TRUE	TRUE	FALSE				Hainan Suncus murinus beilong virus		K13u	/	19241			Hainan Suncus murinus beilong virus K13u/19241
Hainan Suncus murinus chuvirus 1 K13u/3064	K13u	Danzhou	Lung	Summer	SUB1749622124811	NMDC20394417	NMDCN0008P31	3282	91.5116	3063	3064	Wenzhou rodent chuvirus 1	Chuviridae	ON321889	FALSE	FALSE	FALSE	FALSE	Rattus losea			Hainan Suncus murinus chuvirus 1		K13u	/	3064			Hainan Suncus murinus chuvirus 1 K13u/3064
Hainan Suncus murinus chuvirus 1 K13u/1164	K13u	Danzhou	Lung	Summer	SUB1749622124811	NMDC20394417	NMDCN0008P32	43572	90.6357	1164	1164	Wenzhou rodent chuvirus 1	Chuviridae	ON321889	FALSE	FALSE	FALSE	FALSE	Rattus losea			Hainan Suncus murinus chuvirus 1		K13u	/	1164			Hainan Suncus murinus chuvirus 1 K13u/1164
Hainan Suncus murinus nodavirus 1 K13u/2628	K13u	Danzhou	Lung	Summer	SUB1749622124811	NMDC20394417	NMDCN0008P33	5160	93.1126	2628	2628	Wenzhou rodent nodavirus 1	Nodaviridae	OQ715785	FALSE	FALSE	FALSE	FALSE	Rattus norvegicus			Hainan Suncus murinus nodavirus 1		K13u	/	2628			Hainan Suncus murinus nodavirus 1 K13u/2628
Hainan Suncus murinus flavivirus 1 K13u/2074	K13u	Danzhou	Lung	Summer	SUB1749622124811	NMDC20394417	NMDCN0008P34	9854	96.5278	144	2074	Jingmen rodent flavivirus 1	Flaviviridae	OQ715372	FALSE	FALSE	FALSE	FALSE	Rattus losea			Hainan Suncus murinus flavivirus 1		K13u	/	2074			Hainan Suncus murinus flavivirus 1 K13u/2074
Hainan Suncus murinus riboviria K14u/3211	K14u	Tunchang	Lung	Summer	SUB1749622124811	NMDC20394418	NMDCN0008P35	2144	78.2609	92	3211	Riboviria sp.	Riboviria	OR869642	FALSE	FALSE	FALSE	FALSE	Rhinolophus sp.			Hainan Suncus murinus riboviria		K14u	/	3211			Hainan Suncus murinus riboviria K14u/3211
Hainan Suncus murinus picorna-like virus 1 K14f/773	K14f	Tunchang	Gut	Summer	SUB1749622124811	NMDC20394372	NMDCN0008P36	1857	85.0843	771	773	Wenzhou shrew picorna-like virus 1	Picornaviridae	OQ716129	FALSE	FALSE	FALSE	FALSE	Crocidura attenuata			Hainan Suncus murinus picorna-like virus 1		K14f	/	773			Hainan Suncus murinus picorna-like virus 1 K14f/773
Hainan Suncus murinus astrovirus 1 K14f/313	K14f	Tunchang	Gut	Summer	SUB1749622124811	NMDC20394372	NMDCN0008P37	22497	80.5112	313	313	Wenzhou rodent astrovirus 1	Astroviridae	KF835901	FALSE	FALSE	FALSE	FALSE	Homo sapiens			Hainan Suncus murinus astrovirus 1		K14f	/	313			Hainan Suncus murinus astrovirus 1 K14f/313
Hainan Suncus murinus rotavirus A K14f/292/8	K14f	Tunchang	Gut	Summer	SUB1749622124811	NMDC20394372	NMDCN0008P38	26221	76.8707	294	292	Rotavirus A	Sedoreoviridae	PP645791	FALSE	FALSE	FALSE	FALSE	Homo sapiens			Hainan Suncus murinus rotavirus A		K14f	/	292	/	8	Hainan Suncus murinus rotavirus A K14f/292/8
Hainan Suncus murinus rotavirus A K14f/289	K14f	Tunchang	Gut	Summer	SUB1749622124811	NMDC20394372	NMDCN0008P39	26973	76.6355	107	289	Rotavirus A	Sedoreoviridae	OR270783	FALSE	FALSE	FALSE	FALSE	roe deer			Hainan Suncus murinus rotavirus A		K14f	/	289			Hainan Suncus murinus rotavirus A K14f/289
Hainan Suncus murinus astrovirus 1 K14f/273	K14f	Tunchang	Gut	Summer	SUB1749622124811	NMDC20394372	NMDCN0008P3A	36048	75.6303	238	273	Wenzhou rodent astrovirus 1	Astroviridae	GU189552	FALSE	FALSE	FALSE	FALSE	Homo sapiens			Hainan Suncus murinus astrovirus 1		K14f	/	273			Hainan Suncus murinus astrovirus 1 K14f/273
Hainan Suncus murinus levivirus 4 K14f/605	K14f	Tunchang	Gut	Summer	SUB1749622124811	NMDC20394372	NMDCN0008P3B	3630	84.193	601	605	Sanya levivirus 4	Duinviridae	MZ209931	FALSE	FALSE	FALSE	FALSE	Ischnura senegalensis			Hainan Suncus murinus levivirus 4		K14f	/	605			Hainan Suncus murinus levivirus 4 K14f/605
Hainan Suncus murinus rotavirus A K14f/548	K14f	Tunchang	Gut	Summer	SUB1749622124811	NMDC20394372	NMDCN0008P3C	4762	68.2819	454	548	Rotavirus A	Sedoreoviridae	LC774748	FALSE	FALSE	FALSE	FALSE	Gallus gallus domesticus			Hainan Suncus murinus rotavirus A		K14f	/	548			Hainan Suncus murinus rotavirus A K14f/548
Hainan Suncus murinus picorna-like virus 2 K14f/242	K14f	Tunchang	Gut	Summer	SUB1749622124811	NMDC20394372	NMDCN0008P3D	62588	90.9091	242	242	Wenzhou shrew picorna-like virus 2	Picornaviridae	OQ716134	FALSE	FALSE	FALSE	FALSE	Suncus murinus			Hainan Suncus murinus picorna-like virus 2		K14f	/	242			Hainan Suncus murinus picorna-like virus 2 K14f/242
Hainan Suncus murinus rotavirus A K14f/237	K14f	Tunchang	Gut	Summer	SUB1749622124811	NMDC20394372	NMDCN0008P3E	68277	70.8108	185	237	Porcine rotavirus A	Sedoreoviridae	PQ497256	FALSE	FALSE	FALSE	FALSE	porcine			Hainan Suncus murinus rotavirus A		K14f	/	237			Hainan Suncus murinus rotavirus A K14f/237
Hainan Suncus murinus thottapalayam virus K14f/248	K14f	Tunchang	Gut	Summer	SUB1749622124811	NMDC20394372	NMDCN0008P3F	15943	77.4468	235	248	Thottapalayam virus	Hantaviridae	JX027647	FALSE	FALSE	FALSE	FALSE	Homo sapiens; sex: M			Hainan Suncus murinus thottapalayam virus		K14f	/	248			Hainan Suncus murinus thottapalayam virus K14f/248
Hainan Suncus murinus arterivirus 2 K14f/245	K14f	Tunchang	Gut	Summer	SUB1749622124811	NMDC20394372	NMDCN0008P3G	17124	89.9582	239	245	Jingmen shrew arterivirus 2	Arteriviridae	OQ716129	FALSE	FALSE	FALSE	FALSE	Crocidura attenuata			Hainan Suncus murinus arterivirus 2		K14f	/	245			Hainan Suncus murinus arterivirus 2 K14f/245
Hainan Suncus murinus picorna-like virus 1 K14f/864	K14f	Tunchang	Gut	Summer	SUB1749622124811	NMDC20394372	NMDCN0008P3H	172	86.6051	866	864	Wenzhou shrew picorna-like virus 1	Picornaviridae	OQ716129	FALSE	FALSE	FALSE	FALSE	Crocidura attenuata			Hainan Suncus murinus picorna-like virus 1		K14f	/	864			Hainan Suncus murinus picorna-like virus 1 K14f/864
Hainan Suncus murinus rotavirus A K14f/224	K14f	Tunchang	Gut	Summer	SUB1749622124811	NMDC20394372	NMDCN0008P3I	25287	76.8595	121	224	Rotavirus A	Sedoreoviridae	MT882365	FALSE	FALSE	FALSE	FALSE	Columba livia (domestic pigeon)			Hainan Suncus murinus rotavirus A		K14f	/	224			Hainan Suncus murinus rotavirus A K14f/224
Hainan Suncus murinus seadorna-like virus 1 K14f/224	K14f	Tunchang	Gut	Summer	SUB1749622124811	NMDC20394372	NMDCN0008P3J	25662	74.3243	222	224	Crocidura shantungensis seadorna-like virus 1	Sedoreoviridae	PP272712	FALSE	FALSE	FALSE	FALSE	Crocidura shantungensis			Hainan Suncus murinus seadorna-like virus 1		K14f	/	224			Hainan Suncus murinus seadorna-like virus 1 K14f/224
Hainan Suncus murinus picorna-like virus 1 K14f/363	K14f	Tunchang	Gut	Summer	SUB1749622124811	NMDC20394372	NMDCN0008P3K	2926	88.4298	363	363	Wenzhou shrew picorna-like virus 1	Picornaviridae	OQ716129	FALSE	FALSE	FALSE	FALSE	Crocidura attenuata			Hainan Suncus murinus picorna-like virus 1		K14f	/	363			Hainan Suncus murinus picorna-like virus 1 K14f/363
Hainan Suncus murinus hepacivirus 1 K14f/357	K14f	Tunchang	Gut	Summer	SUB1749622124811	NMDC20394372	NMDCN0008P3L	3105	81.1966	117	357	Wenzhou Apodemus agrarius hepacivirus 1	Flaviviridae	PQ567294	FALSE	FALSE	FALSE	FALSE	porcine			Hainan Suncus murinus hepacivirus 1		K14f	/	357			Hainan Suncus murinus hepacivirus 1 K14f/357
Hainan Suncus murinus rotavirus A K14f/630	K14f	Tunchang	Gut	Summer	SUB1749622124811	NMDC20394372	NMDCN0008P3M	442	66.9725	327	630	Porcine rotavirus A	Sedoreoviridae	MH910082	FALSE	FALSE	FALSE	FALSE	pig			Hainan Suncus murinus rotavirus A		K14f	/	630			Hainan Suncus murinus rotavirus A K14f/630
Hainan Suncus murinus rotavirus A K14f/311	K14f	Tunchang	Gut	Summer	SUB1749622124811	NMDC20394372	NMDCN0008P3N	4864	80.1527	262	311	Human rotavirus A	Sedoreoviridae	JF804990	FALSE	FALSE	FALSE	FALSE	Homo sapiens			Hainan Suncus murinus rotavirus A		K14f	/	311			Hainan Suncus murinus rotavirus A K14f/311
Hainan Suncus murinus seadorna-like virus 1 K14f/290	K14f	Tunchang	Gut	Summer	SUB1749622124811	NMDC20394372	NMDCN0008P3O	5820	73.1183	279	290	Crocidura shantungensis seadorna-like virus 1	Sedoreoviridae	PP272712	FALSE	FALSE	FALSE	FALSE	Crocidura shantungensis			Hainan Suncus murinus seadorna-like virus 1		K14f	/	290			Hainan Suncus murinus seadorna-like virus 1 K14f/290
Hainan Suncus murinus ribovirus 1 K14f/2995	K14f	Tunchang	Gut	Summer	SUB1749622124811	NMDC20394372	NMDCN0008P3P	5	87.4307	541	2995	Wenzhou shrew ribovirus 1	Riboviria	OQ802778	FALSE	FALSE	FALSE	FALSE	Suncus murinus			Hainan Suncus murinus ribovirus 1		K14f	/	2995			Hainan Suncus murinus ribovirus 1 K14f/2995
Hainan Suncus murinus rotavirus A K14f/279	K14f	Tunchang	Gut	Summer	SUB1749622124811	NMDC20394372	NMDCN0008P3Q	13391	70.8791	182	279	Rotavirus A	Sedoreoviridae	KX352363	FALSE	FALSE	FALSE	FALSE	Homo sapiens			Hainan Suncus murinus rotavirus A		K14f	/	279			Hainan Suncus murinus rotavirus A K14f/279
Hainan Suncus murinus mischivirus E K14f/6808	K14f	Tunchang	Gut	Summer	SUB1749622124811	NMDC20394372	NMDCN0008P3R	1	86.9125	6808	6808	Mischivirus E	Picornaviridae	OQ716013	FALSE	FALSE	FALSE	FALSE	Suncus murinus			Hainan Suncus murinus mischivirus E		K14f	/	6808			Hainan Suncus murinus mischivirus E K14f/6808
Hainan Suncus murinus riboviria K14f/431	K14f	Tunchang	Gut	Summer	SUB1749622124811	NMDC20394372	NMDCN0008P3S	2080	76.3819	199	431	Riboviria sp.	Riboviria	OR869642	FALSE	FALSE	FALSE	FALSE	Rhinolophus sp.			Hainan Suncus murinus riboviria		K14f	/	431			Hainan Suncus murinus riboviria K14f/431
Hainan Suncus murinus picornavirus K14f/718	K14f	Tunchang	Gut	Summer	SUB1749622124811	NMDC20394372	NMDCN0008P3T	299	95.9654	694	718	Suncus murinus picornavirus	Picornaviridae	NC_076199	FALSE	FALSE	FALSE	FALSE	Suncus murinus			Hainan Suncus murinus picornavirus		K14f	/	718			Hainan Suncus murinus picornavirus K14f/718
Hainan Suncus murinus ribovirus 2 K14f/394	K14f	Tunchang	Gut	Summer	SUB1749622124811	NMDC20394372	NMDCN0008P3U	3131	72.9825	285	394	Wenzhou bat ribovirus 2	Riboviria	OQ802774	FALSE	FALSE	FALSE	FALSE	Pipistrellus abramus			Hainan Suncus murinus ribovirus 2		K14f	/	394			Hainan Suncus murinus ribovirus 2 K14f/394
Hainan Suncus murinus rotavirus 1 K14f/386	K14f	Tunchang	Gut	Summer	SUB1749622124811	NMDC20394372	NMDCN0008P3V	3467	73.2984	382	386	Jingmen shrew rotavirus 1	Sedoreoviridae	OQ716246	FALSE	FALSE	FALSE	FALSE	Crocidura shantungensis			Hainan Suncus murinus rotavirus 1		K14f	/	386			Hainan Suncus murinus rotavirus 1 K14f/386
Hainan Suncus murinus rotavirus A K14f/244	K14f	Tunchang	Gut	Summer	SUB1749622124811	NMDC20394372	NMDCN0008P40	34683	70.8333	240	244	Rotavirus A	Sedoreoviridae	LC326507	FALSE	FALSE	FALSE	FALSE	Canis familiaris			Hainan Suncus murinus rotavirus A		K14f	/	244			Hainan Suncus murinus rotavirus A K14f/244
Hainan Suncus murinus astrovirus 1 K14f/381	K14f	Tunchang	Gut	Summer	SUB1749622124811	NMDC20394372	NMDCN0008P41	3661	84.0467	257	381	Wenzhou rodent astrovirus 1	Astroviridae	OQ802778	FALSE	FALSE	FALSE	FALSE	Suncus murinus			Hainan Suncus murinus astrovirus 1		K14f	/	381			Hainan Suncus murinus astrovirus 1 K14f/381
Hainan Suncus murinus astrovirus 1 K14f/235	K14f	Tunchang	Gut	Summer	SUB1749622124811	NMDC20394372	NMDCN0008P42	42991	84.0517	232	235	Squirrel astrovirus 1	Astroviridae	OM451109	FALSE	FALSE	FALSE	FALSE	pallas's squirrel			Hainan Suncus murinus astrovirus 1		K14f	/	235			Hainan Suncus murinus astrovirus 1 K14f/235
Hainan Suncus murinus mischivirus E K14f/321	K14f	Tunchang	Gut	Summer	SUB1749622124811	NMDC20394372	NMDCN0008P43	7543	90.0312	321	321	Mischivirus E	Picornaviridae	OQ716012	FALSE	FALSE	FALSE	FALSE	Suncus murinus			Hainan Suncus murinus mischivirus E		K14f	/	321			Hainan Suncus murinus mischivirus E K14f/321
Hainan Suncus murinus picorna-like virus 3 K12f/1676	K12f	Dingan	Gut	Summer	SUB1749622124811	NMDC20394370	NMDCN0008P44	1153	67.1264	435	1676	Crocidura lasiura picorna-like virus 3	Picornaviridae	PP272553	FALSE	FALSE	FALSE	FALSE	Crocidura lasiura			Hainan Suncus murinus picorna-like virus 3		K12f	/	1676			Hainan Suncus murinus picorna-like virus 3 K12f/1676
Hainan Suncus murinus picorna-like virus 4 K12f/705	K12f	Dingan	Gut	Summer	SUB1749622124811	NMDC20394370	NMDCN0008P45	14090	72.6166	493	705	Jingmen bat picorna-like virus 4	Picornaviridae	OQ716080	FALSE	FALSE	FALSE	FALSE	Myotis chinensis			Hainan Suncus murinus picorna-like virus 4		K12f	/	705			Hainan Suncus murinus picorna-like virus 4 K12f/705
Hainan Suncus murinus picorna-like virus 54 K12f/646	K12f	Dingan	Gut	Summer	SUB1749622124811	NMDC20394370	NMDCN0008P46	16846	69.7389	651	646	Wufeng shrew picorna-like virus 54	Picornaviridae	OQ716210	FALSE	FALSE	FALSE	FALSE	Crocidura attenuata			Hainan Suncus murinus picorna-like virus 54		K12f	/	646			Hainan Suncus murinus picorna-like virus 54 K12f/646
Hainan Suncus murinus picorna-like virus 54 K12f/1495	K12f	Dingan	Gut	Summer	SUB1749622124811	NMDC20394370	NMDCN0008P47	1760	73.5786	1196	1495	Wufeng shrew picorna-like virus 54	Picornaviridae	OQ716210	FALSE	FALSE	FALSE	FALSE	Crocidura attenuata			Hainan Suncus murinus picorna-like virus 54		K12f	/	1495			Hainan Suncus murinus picorna-like virus 54 K12f/1495
Hainan Suncus murinus riboviria K12f/4140	K12f	Dingan	Gut	Summer	SUB1749622124811	NMDC20394370	NMDCN0008P48	18	68.4211	950	4140	Riboviria sp.	Riboviria	OQ425203	FALSE	FALSE	FALSE	FALSE	bird			Hainan Suncus murinus riboviria		K12f	/	4140			Hainan Suncus murinus riboviria K12f/4140
Hainan Suncus murinus calhevirus-2b K12f/589	K12f	Dingan	Gut	Summer	SUB1749622124811	NMDC20394370	NMDCN0008P49	20306	65.1297	347	589	Calhevirus-2b	Picornaviridae	AB937991	FALSE	FALSE	FALSE	FALSE	Crocidura hirta			Hainan Suncus murinus calhevirus-2b		K12f	/	589			Hainan Suncus murinus calhevirus-2b K12f/589
Hainan Suncus murinus coronavirus K12f/10698	K12f	Dingan	Gut	Summer	SUB1749622124811	NMDC20394370	NMDCN0008P4A	2	90.6472	10692	10698	Wencheng Sm shrew coronavirus	Coronaviridae	KY967734	TRUE	TRUE	TRUE	FALSE	Suncus murinus			Hainan Suncus murinus coronavirus		K12f	/	10698			Hainan Suncus murinus coronavirus K12f/10698
Hainan Suncus murinus coronavirus K12f/1089	K12f	Dingan	Gut	Summer	SUB1749622124811	NMDC20394370	NMDCN0008P4B	4859	92.011	1089	1089	Wencheng Sm shrew coronavirus	Coronaviridae	KY967723	FALSE	FALSE	FALSE	FALSE	Suncus murinus			Hainan Suncus murinus coronavirus		K12f	/	1089			Hainan Suncus murinus coronavirus K12f/1089
Hainan Suncus murinus picornaviridae K12f/8022	K12f	Dingan	Gut	Summer	SUB1749622124811	NMDC20394370	NMDCN0008P4C	4	67.9503	1610	8022	Crocidura lasiura picorna-like virus 1	Picornaviridae	PP272548	TRUE	TRUE	TRUE	TRUE	Crocidura lasiura			Hainan Suncus murinus picornaviridae		K12f	/	8022			Hainan Suncus murinus picornaviridae K12f/8022
Hainan Suncus murinus coronavirus K12f/1075	K12f	Dingan	Gut	Summer	SUB1749622124811	NMDC20394370	NMDCN0008P4D	5059	89.8102	1001	1075	Wencheng Sm shrew coronavirus	Coronaviridae	KY967724	FALSE	FALSE	FALSE	FALSE	Suncus murinus			Hainan Suncus murinus coronavirus		K12f	/	1075			Hainan Suncus murinus coronavirus K12f/1075
Hainan Suncus murinus picorna-like virus 8 K12f/369	K12f	Dingan	Gut	Summer	SUB1749622124811	NMDC20394370	NMDCN0008P4E	62140	81.8182	198	369	Wenzhou shrew picorna-like virus 8	Picornaviridae	OQ716142	FALSE	FALSE	FALSE	FALSE	Suncus murinus			Hainan Suncus murinus picorna-like virus 8		K12f	/	369			Hainan Suncus murinus picorna-like virus 8 K12f/369
Hainan Suncus murinus coronavirus K12f/6908	K12f	Dingan	Gut	Summer	SUB1749622124811	NMDC20394370	NMDCN0008P4F	6	89.3952	6978	6908	Wencheng Sm shrew coronavirus	Coronaviridae	KY967726	TRUE	TRUE	FALSE	FALSE	Suncus murinus			Hainan Suncus murinus coronavirus		K12f	/	6908			Hainan Suncus murinus coronavirus K12f/6908
Hainan Suncus murinus picorna-like virus 8 K12f/3076	K12f	Dingan	Gut	Summer	SUB1749622124811	NMDC20394370	NMDCN0008P4G	72	76.0917	2313	3076	Wenzhou shrew picorna-like virus 8	Picornaviridae	OQ716142	FALSE	FALSE	FALSE	FALSE	Suncus murinus			Hainan Suncus murinus picorna-like virus 8		K12f	/	3076			Hainan Suncus murinus picorna-like virus 8 K12f/3076
Hainan Suncus murinus picorna-like virus 1 K12f/1870	K12f	Dingan	Gut	Summer	SUB1749622124811	NMDC20394370	NMDCN0008P4H	753	83.4456	1782	1870	Wenzhou shrew picorna-like virus 1	Picornaviridae	OQ716129	FALSE	FALSE	FALSE	FALSE	Crocidura attenuata			Hainan Suncus murinus picorna-like virus 1		K12f	/	1870			Hainan Suncus murinus picorna-like virus 1 K12f/1870
Hainan Suncus murinus picorna-like virus 1 K12f/3051	K12f	Dingan	Gut	Summer	SUB1749622124811	NMDC20394370	NMDCN0008P4I	76	77.9823	3043	3051	Wenzhou shrew picorna-like virus 1	Picornaviridae	OQ716131	FALSE	FALSE	FALSE	FALSE	Suncus murinus			Hainan Suncus murinus picorna-like virus 1		K12f	/	3051			Hainan Suncus murinus picorna-like virus 1 K12f/3051
Hainan Suncus murinus riboviria K12f/6445	K12f	Dingan	Gut	Summer	SUB1749622124811	NMDC20394370	NMDCN0008P4J	8	83.717	6430	6445	Riboviria sp.	Riboviria	OQ716130	FALSE	FALSE	FALSE	FALSE	Suncus murinus			Hainan Suncus murinus riboviria		K12f	/	6445			Hainan Suncus murinus riboviria K12f/6445
Hainan Suncus murinus picorna-like virus 1 K12f/325	K12f	Dingan	Gut	Summer	SUB1749622124811	NMDC20394370	NMDCN0008P4K	90073	76.1589	302	325	Crocidura lasiura picorna-like virus 1	Picornaviridae	PP272548	FALSE	FALSE	FALSE	FALSE	Crocidura lasiura			Hainan Suncus murinus picorna-like virus 1		K12f	/	325			Hainan Suncus murinus picorna-like virus 1 K12f/325
Hainan Suncus murinus picorna-like virus 4 K12f/848	K12f	Dingan	Gut	Summer	SUB1749622124811	NMDC20394370	NMDCN0008P4L	9420	70.0957	836	848	Jingmen bat picorna-like virus 4	Picornaviridae	OQ716080	FALSE	FALSE	FALSE	FALSE	Myotis chinensis			Hainan Suncus murinus picorna-like virus 4		K12f	/	848			Hainan Suncus murinus picorna-like virus 4 K12f/848
Hainan Suncus murinus picorna-like virus 54 K12f/1766	K12f	Dingan	Gut	Summer	SUB1749622124811	NMDC20394370	NMDCN0008P4M	943	65.8716	1090	1766	Wufeng shrew picorna-like virus 54	Picornaviridae	OQ716210	FALSE	FALSE	FALSE	FALSE	Crocidura attenuata			Hainan Suncus murinus picorna-like virus 54		K12f	/	1766			Hainan Suncus murinus picorna-like virus 54 K12f/1766
Hainan Suncus murinus coronavirus K12f/6063	K12f	Dingan	Gut	Summer	SUB1749622124811	NMDC20394370	NMDCN0008P4N	9	86.25	6080	6063	Wencheng Sm shrew coronavirus	Coronaviridae	KY967725	TRUE	TRUE	FALSE	FALSE	Suncus murinus			Hainan Suncus murinus coronavirus		K12f	/	6063			Hainan Suncus murinus coronavirus K12f/6063
Hainan Suncus murinus henipavirus 1 K6u/250	K6u	Qionghai	Lung	Spring	SUB1749622124811	NMDC20394411	NMDCN0008P4O	12666	95.2	250	250	Wenzhou shrew henipavirus 1	Paramyxoviridae	OQ715593	FALSE	FALSE	FALSE	FALSE	Suncus murinus			Hainan Suncus murinus henipavirus 1		K6u	/	250			Hainan Suncus murinus henipavirus 1 K6u/250
Hainan Suncus murinus parainfluenza virus 5 K6u/326	K6u	Qionghai	Lung	Spring	SUB1749622124811	NMDC20394411	NMDCN0008P4P	2047	99.6933	326	326	parainfluenza virus 5	Paramyxoviridae	OQ994985	FALSE	FALSE	FALSE	FALSE	swine			Hainan Suncus murinus parainfluenza virus 5		K6u	/	326			Hainan Suncus murinus parainfluenza virus 5 K6u/326
Hainan Suncus murinus parainfluenza virus 5 K6u/232/9	K6u	Qionghai	Lung	Spring	SUB1749622124811	NMDC20394411	NMDCN0008P4Q	21568	99.569	232	232	parainfluenza virus 5	Paramyxoviridae	OQ994985	FALSE	FALSE	FALSE	FALSE	swine			Hainan Suncus murinus parainfluenza virus 5		K6u	/	232	/	9	Hainan Suncus murinus parainfluenza virus 5 K6u/232/9
Hainan Suncus murinus iflaviridae K6u/272	K6u	Qionghai	Lung	Spring	SUB1749622124811	NMDC20394411	NMDCN0008P4R	6679	88.1041	269	272	Iflaviridae sp.	Iflaviridae	MZ679127	FALSE	FALSE	FALSE	FALSE				Hainan Suncus murinus iflaviridae		K6u	/	272			Hainan Suncus murinus iflaviridae K6u/272
Hainan Suncus murinus parainfluenza virus 5 K6u/266	K6u	Qionghai	Lung	Spring	SUB1749622124811	NMDC20394411	NMDCN0008P4S	8169	100	266	266	parainfluenza virus 5	Paramyxoviridae	KX060176	FALSE	FALSE	FALSE	FALSE	Homo sapiens			Hainan Suncus murinus parainfluenza virus 5		K6u	/	266			Hainan Suncus murinus parainfluenza virus 5 K6u/266
Hainan Suncus murinus parainfluenza virus 5 K6u/264	K6u	Qionghai	Lung	Spring	SUB1749622124811	NMDC20394411	NMDCN0008P4T	8676	100	264	264	parainfluenza virus 5	Paramyxoviridae	KX060176	FALSE	FALSE	FALSE	FALSE	Homo sapiens			Hainan Suncus murinus parainfluenza virus 5		K6u	/	264			Hainan Suncus murinus parainfluenza virus 5 K6u/264
Hainan Suncus murinus picorna-like virus 1 K17f/10114	K17f	Qiongzhong	Gut	Winter	SUB1749622124811	NMDC20394375	NMDCN0008P4U	2	76.4864	9688	10114	Wenzhou shrew picorna-like virus 1	Picornaviridae	OQ716129	TRUE	TRUE	FALSE	FALSE	Crocidura attenuata			Hainan Suncus murinus picorna-like virus 1		K17f	/	10114			Hainan Suncus murinus picorna-like virus 1 K17f/10114
Hainan Suncus murinus picorna-like virus 5 K17f/2482	K17f	Qiongzhong	Gut	Winter	SUB1749622124811	NMDC20394375	NMDCN0008P4V	1095	87.8727	2482	2482	Wenzhou shrew picorna-like virus 5	Picornaviridae	OQ716138	FALSE	FALSE	FALSE	FALSE	Suncus murinus			Hainan Suncus murinus picorna-like virus 5		K17f	/	2482			Hainan Suncus murinus picorna-like virus 5 K17f/2482
Hainan Suncus murinus levi-like virus 48 K17f/2191	K17f	Qiongzhong	Gut	Winter	SUB1749622124811	NMDC20394375	NMDCN0008P50	1731	72.6744	172	2191	Qianjiang levi-like virus 48	Riboviria	PQ054611	FALSE	FALSE	FALSE	FALSE	Procambarus clarkii			Hainan Suncus murinus levi-like virus 48		K17f	/	2191			Hainan Suncus murinus levi-like virus 48 K17f/2191
Hainan Suncus murinus picorna-like virus 5 K17f/6070	K17f	Qiongzhong	Gut	Winter	SUB1749622124811	NMDC20394375	NMDCN0008P51	28	82.6001	6069	6070	Wenzhou shrew picorna-like virus 5	Picornaviridae	OQ716138	TRUE	TRUE	FALSE	FALSE	Suncus murinus			Hainan Suncus murinus picorna-like virus 5		K17f	/	6070			Hainan Suncus murinus picorna-like virus 5 K17f/6070
Hainan Suncus murinus picorna-like virus 5 K17f/5634	K17f	Qiongzhong	Gut	Winter	SUB1749622124811	NMDC20394375	NMDCN0008P52	40	73.8197	699	5634	Wenzhou shrew picorna-like virus 5	Picornaviridae	OQ716138	FALSE	FALSE	FALSE	FALSE	Suncus murinus			Hainan Suncus murinus picorna-like virus 5		K17f	/	5634			Hainan Suncus murinus picorna-like virus 5 K17f/5634
Hainan Suncus murinus picornavirus 1 K17f/1526	K17f	Qiongzhong	Gut	Winter	SUB1749622124811	NMDC20394375	NMDCN0008P53	5586	96.8566	1527	1526	Wenzhou shrew picornavirus 1	Picornaviridae	OQ716060	FALSE	FALSE	FALSE	FALSE	Suncus murinus			Hainan Suncus murinus picornavirus 1		K17f	/	1526			Hainan Suncus murinus picornavirus 1 K17f/1526
Hainan Suncus murinus levi-like virus 48 K17f/1389	K17f	Qiongzhong	Gut	Winter	SUB1749622124811	NMDC20394375	NMDCN0008P54	7343	70.3704	216	1389	Qianjiang levi-like virus 48	Riboviria	PQ054611	FALSE	FALSE	FALSE	FALSE	Procambarus clarkii			Hainan Suncus murinus levi-like virus 48		K17f	/	1389			Hainan Suncus murinus levi-like virus 48 K17f/1389
Hainan Suncus murinus picorna-like virus 5 K17f/1167	K17f	Qiongzhong	Gut	Winter	SUB1749622124811	NMDC20394375	NMDCN0008P55	11766	87.4036	1167	1167	Wenzhou shrew picorna-like virus 5	Picornaviridae	OQ716138	FALSE	FALSE	FALSE	FALSE	Suncus murinus			Hainan Suncus murinus picorna-like virus 5		K17f	/	1167			Hainan Suncus murinus picorna-like virus 5 K17f/1167
Hainan Suncus murinus picorna-like virus 5 K17f/1104	K17f	Qiongzhong	Gut	Winter	SUB1749622124811	NMDC20394375	NMDCN0008P56	13521	90.0362	1104	1104	Wenzhou shrew picorna-like virus 5	Picornaviridae	OQ716138	FALSE	FALSE	FALSE	FALSE	Suncus murinus			Hainan Suncus murinus picorna-like virus 5		K17f	/	1104			Hainan Suncus murinus picorna-like virus 5 K17f/1104
Hainan Suncus murinus picorna-like virus 2 K17f/893	K17f	Qiongzhong	Gut	Winter	SUB1749622124811	NMDC20394375	NMDCN0008P57	22896	90.7055	893	893	Wenzhou shrew picorna-like virus 2	Picornaviridae	OQ716133	FALSE	FALSE	FALSE	FALSE	Suncus murinus			Hainan Suncus murinus picorna-like virus 2		K17f	/	893			Hainan Suncus murinus picorna-like virus 2 K17f/893
Hainan Suncus murinus leviviridae K17f/841	K17f	Qiongzhong	Gut	Winter	SUB1749622124811	NMDC20394375	NMDCN0008P58	26184	88.3333	60	841	Leviviridae sp.	Leviviridae	MN035711	FALSE	FALSE	FALSE	FALSE				Hainan Suncus murinus leviviridae		K17f	/	841			Hainan Suncus murinus leviviridae K17f/841
Hainan Suncus murinus levi-like virus 48 K17f/755	K17f	Qiongzhong	Gut	Winter	SUB1749622124811	NMDC20394375	NMDCN0008P59	33098	79.0123	81	755	Qianjiang levi-like virus 48	Riboviria	PQ054611	FALSE	FALSE	FALSE	FALSE	Procambarus clarkii			Hainan Suncus murinus levi-like virus 48		K17f	/	755			Hainan Suncus murinus levi-like virus 48 K17f/755
Hainan Suncus murinus picorna-like virus 5 K17f/590	K17f	Qiongzhong	Gut	Winter	SUB1749622124811	NMDC20394375	NMDCN0008P5A	56691	84.3803	589	590	Wenzhou shrew picorna-like virus 5	Picornaviridae	OQ716139	FALSE	FALSE	FALSE	FALSE	Suncus murinus			Hainan Suncus murinus picorna-like virus 5		K17f	/	590			Hainan Suncus murinus picorna-like virus 5 K17f/590
Hainan Suncus murinus picornavirus 1 K17f/536	K17f	Qiongzhong	Gut	Winter	SUB1749622124811	NMDC20394375	NMDCN0008P5B	69870	86.6419	539	536	Wenzhou shrew picornavirus 1	Picornaviridae	OQ716060	FALSE	FALSE	FALSE	FALSE	Suncus murinus			Hainan Suncus murinus picornavirus 1		K17f	/	536			Hainan Suncus murinus picornavirus 1 K17f/536
Hainan Suncus murinus picorna-like virus 3 K17f/578	K17f	Qiongzhong	Gut	Winter	SUB1749622124811	NMDC20394375	NMDCN0008P5C	59366	94.4637	578	578	Wenzhou shrew picorna-like virus 3	Picornaviridae	OQ716136	FALSE	FALSE	FALSE	FALSE	Suncus murinus			Hainan Suncus murinus picorna-like virus 3		K17f	/	578			Hainan Suncus murinus picorna-like virus 3 K17f/578
Hainan Suncus murinus picornavirus 1 K17f/518	K17f	Qiongzhong	Gut	Winter	SUB1749622124811	NMDC20394375	NMDCN0008P5D	75309	96.9112	518	518	Wenzhou shrew picornavirus 1	Picornaviridae	OQ716060	FALSE	FALSE	FALSE	FALSE	Suncus murinus			Hainan Suncus murinus picornavirus 1		K17f	/	518			Hainan Suncus murinus picornavirus 1 K17f/518
Hainan Suncus murinus pegivirus K17f/523	K17f	Qiongzhong	Gut	Winter	SUB1749622124811	NMDC20394375	NMDCN0008P5E	73772	88.5714	35	523	Pegivirus sp.	Flaviviridae	MN036231	FALSE	FALSE	FALSE	FALSE				Hainan Suncus murinus pegivirus		K17f	/	523			Hainan Suncus murinus pegivirus K17f/523
Hainan Suncus murinus riboviria K17f/467	K17f	Qiongzhong	Gut	Winter	SUB1749622124811	NMDC20394375	NMDCN0008P5F	95722	77.9762	336	467	Riboviria sp.	Riboviria	OR870501	FALSE	FALSE	FALSE	FALSE	Vespertilio sinensis			Hainan Suncus murinus riboviria		K17f	/	467			Hainan Suncus murinus riboviria K17f/467
Hainan Suncus murinus picornavirales K17f/463	K17f	Qiongzhong	Gut	Winter	SUB1749622124811	NMDC20394375	NMDCN0008P5G	98035	77.327	419	463	Picornavirales sp.	Picornaviridae	PP745746	FALSE	FALSE	FALSE	FALSE	Hipposideros pomona			Hainan Suncus murinus picornavirales		K17f	/	463			Hainan Suncus murinus picornavirales K17f/463
Hainan Suncus murinus picornaviridae K17f/460	K17f	Qiongzhong	Gut	Winter	SUB1749622124811	NMDC20394375	NMDCN0008P5H	99671	70.1422	422	460	Picornaviridae sp.	Picornaviridae	OR867372	FALSE	FALSE	FALSE	FALSE	Hipposideros pomona			Hainan Suncus murinus picornaviridae		K17f	/	460			Hainan Suncus murinus picornaviridae K17f/460
Hainan Suncus murinus picobirnavirus 1 K17f/478	K17f	Qiongzhong	Gut	Winter	SUB1749622124811	NMDC20394375	NMDCN0008P5I	90889	75.8065	124	478	Chalinolobus tuberculatus picobirnavirus 1	Picobirnaviridae	OR248843	FALSE	FALSE	FALSE	FALSE	Chalinolobus tuberculatus			Hainan Suncus murinus picobirnavirus 1		K17f	/	478			Hainan Suncus murinus picobirnavirus 1 K17f/478
Hainan Suncus murinus picorna-like virus 5 K17f/373	K17f	Qiongzhong	Gut	Winter	SUB1749622124811	NMDC20394375	NMDCN0008P5J	169251	83.558	371	373	Wenzhou shrew picorna-like virus 5	Picornaviridae	OQ716139	FALSE	FALSE	FALSE	FALSE	Suncus murinus			Hainan Suncus murinus picorna-like virus 5		K17f	/	373			Hainan Suncus murinus picorna-like virus 5 K17f/373
Hainan Suncus murinus picorna-like virus 6 K17f/336	K17f	Qiongzhong	Gut	Winter	SUB1749622124811	NMDC20394375	NMDCN0008P5K	223864	86.8263	334	336	Wenzhou shrew picorna-like virus 6	Picornaviridae	OQ716140	FALSE	FALSE	FALSE	FALSE	Suncus murinus			Hainan Suncus murinus picorna-like virus 6		K17f	/	336			Hainan Suncus murinus picorna-like virus 6 K17f/336
Hainan Suncus murinus picorna-like virus 3 K17f/340	K17f	Qiongzhong	Gut	Winter	SUB1749622124811	NMDC20394375	NMDCN0008P5L	216618	94.7552	286	340	Wenzhou shrew picorna-like virus 3	Picornaviridae	OQ716135	FALSE	FALSE	FALSE	FALSE	Suncus murinus			Hainan Suncus murinus picorna-like virus 3		K17f	/	340			Hainan Suncus murinus picorna-like virus 3 K17f/340
Hainan Suncus murinus picorna-like virus 5 K17f/305	K17f	Qiongzhong	Gut	Winter	SUB1749622124811	NMDC20394375	NMDCN0008P5M	293234	89.5082	305	305	Wenzhou shrew picorna-like virus 5	Picornaviridae	OQ716139	FALSE	FALSE	FALSE	FALSE	Suncus murinus			Hainan Suncus murinus picorna-like virus 5		K17f	/	305			Hainan Suncus murinus picorna-like virus 5 K17f/305
Hainan Suncus murinus picornavirus 1 K17f/296	K17f	Qiongzhong	Gut	Winter	SUB1749622124811	NMDC20394375	NMDCN0008P5N	320886	79.3814	291	296	Wenzhou shrew picornavirus 1	Picornaviridae	OQ716060	FALSE	FALSE	FALSE	FALSE	Suncus murinus			Hainan Suncus murinus picornavirus 1		K17f	/	296			Hainan Suncus murinus picornavirus 1 K17f/296
Hainan Suncus murinus picornavirus 1 K17f/281	K17f	Qiongzhong	Gut	Winter	SUB1749622124811	NMDC20394375	NMDCN0008P5O	370755	93.2384	281	281	Wenzhou shrew picornavirus 1	Picornaviridae	OQ716060	FALSE	FALSE	FALSE	FALSE	Suncus murinus			Hainan Suncus murinus picornavirus 1		K17f	/	281			Hainan Suncus murinus picornavirus 1 K17f/281
Hainan Suncus murinus picornavirus 1 K17f/279	K17f	Qiongzhong	Gut	Winter	SUB1749622124811	NMDC20394375	NMDCN0008P5P	378825	92.4731	279	279	Wenzhou shrew picornavirus 1	Picornaviridae	OQ716060	FALSE	FALSE	FALSE	FALSE	Suncus murinus			Hainan Suncus murinus picornavirus 1		K17f	/	279			Hainan Suncus murinus picornavirus 1 K17f/279
Hainan Suncus murinus picorna-like virus 2 K17f/265	K17f	Qiongzhong	Gut	Winter	SUB1749622124811	NMDC20394375	NMDCN0008P5Q	444779	90.9091	264	265	Wenzhou shrew picorna-like virus 2	Picornaviridae	OQ716134	FALSE	FALSE	FALSE	FALSE	Suncus murinus			Hainan Suncus murinus picorna-like virus 2		K17f	/	265			Hainan Suncus murinus picorna-like virus 2 K17f/265
Hainan Suncus murinus canine astrovirus K17f/257	K17f	Qiongzhong	Gut	Winter	SUB1749622124811	NMDC20394375	NMDCN0008P5R	493191	98.0545	257	257	Canine astrovirus	Astroviridae	OR220022	FALSE	FALSE	FALSE	FALSE	dog			Hainan Suncus murinus canine astrovirus		K17f	/	257			Hainan Suncus murinus canine astrovirus K17f/257
Hainan Suncus murinus riboviria K17f/265	K17f	Qiongzhong	Gut	Winter	SUB1749622124811	NMDC20394375	NMDCN0008P5S	443409	80	265	265	Riboviria sp.	Riboviria	OQ716136	FALSE	FALSE	FALSE	FALSE	Suncus murinus			Hainan Suncus murinus riboviria		K17f	/	265			Hainan Suncus murinus riboviria K17f/265
Hainan Suncus murinus influenza A virus K17f/254	K17f	Qiongzhong	Gut	Winter	SUB1749622124811	NMDC20394375	NMDCN0008P5T	511363	99.6063	254	254	Influenza A virus	Orthomyxoviridae	PP698092	FALSE	FALSE	FALSE	FALSE	Homo sapiens			Hainan Suncus murinus influenza A virus		K17f	/	254			Hainan Suncus murinus influenza A virus K17f/254
Hainan Suncus murinus picornavirus 1 K17f/255	K17f	Qiongzhong	Gut	Winter	SUB1749622124811	NMDC20394375	NMDCN0008P5U	503173	75.2	250	255	Wenzhou shrew picornavirus 1	Picornaviridae	OQ716060	FALSE	FALSE	FALSE	FALSE	Suncus murinus			Hainan Suncus murinus picornavirus 1		K17f	/	255			Hainan Suncus murinus picornavirus 1 K17f/255
Hainan Suncus murinus levi-like virus 4 K17f/253	K17f	Qiongzhong	Gut	Winter	SUB1749622124811	NMDC20394375	NMDCN0008P5V	517817	71.5116	172	253	Hubei levi-like virus 4	Riboviria	KX883595	FALSE	FALSE	FALSE	FALSE	house centipede			Hainan Suncus murinus levi-like virus 4		K17f	/	253			Hainan Suncus murinus levi-like virus 4 K17f/253
Hainan Suncus murinus rotavirus A type 3 K17f/247	K17f	Qiongzhong	Gut	Winter	SUB1749622124811	NMDC20394375	NMDCN0008P60	562786	74.2063	252	247	Rotavirus A type 3	Sedoreoviridae	OP963659	FALSE	FALSE	FALSE	FALSE	Rousettus leschenaultii			Hainan Suncus murinus rotavirus A type 3		K17f	/	247			Hainan Suncus murinus rotavirus A type 3 K17f/247
Hainan Suncus murinus picornavirus 1 K17f/253	K17f	Qiongzhong	Gut	Winter	SUB1749622124811	NMDC20394375	NMDCN0008P61	511820	96.4427	253	253	Wenzhou shrew picornavirus 1	Picornaviridae	OQ716060	FALSE	FALSE	FALSE	FALSE	Suncus murinus			Hainan Suncus murinus picornavirus 1		K17f	/	253			Hainan Suncus murinus picornavirus 1 K17f/253
Hainan Suncus murinus dicistro-like virus 5 K17f/241	K17f	Qiongzhong	Gut	Winter	SUB1749622124811	NMDC20394375	NMDCN0008P62	612597	71.2871	101	241	Hangzhou dicistro-like virus 5	Dicistroviridae	OQ363018	FALSE	FALSE	FALSE	FALSE	Oryza sativa			Hainan Suncus murinus dicistro-like virus 5		K17f	/	241			Hainan Suncus murinus dicistro-like virus 5 K17f/241
Hainan Suncus murinus picorna-like virus 1 K17f/242	K17f	Qiongzhong	Gut	Winter	SUB1749622124811	NMDC20394375	NMDCN0008P63	604131	88.7029	239	242	Wenzhou shrew picorna-like virus 1	Picornaviridae	OQ716129	FALSE	FALSE	FALSE	FALSE	Crocidura attenuata			Hainan Suncus murinus picorna-like virus 1		K17f	/	242			Hainan Suncus murinus picorna-like virus 1 K17f/242
Hainan Suncus murinus riboviria K17f/240	K17f	Qiongzhong	Gut	Winter	SUB1749622124811	NMDC20394375	NMDCN0008P64	623589	70.4167	240	240	Riboviria sp.	Riboviria	OR871220	FALSE	FALSE	FALSE	FALSE	Rhinolophus affinis			Hainan Suncus murinus riboviria		K17f	/	240			Hainan Suncus murinus riboviria K17f/240
Hainan Suncus murinus picornavirales K17f/242	K17f	Qiongzhong	Gut	Winter	SUB1749622124811	NMDC20394375	NMDCN0008P65	604043	73.75	240	242	Picornavirales sp.	Picornaviridae	PP745920	FALSE	FALSE	FALSE	FALSE	Hipposideros pomona			Hainan Suncus murinus picornavirales		K17f	/	242			Hainan Suncus murinus picornavirales K17f/242
Hainan Suncus murinus pegivirus K17f/233/10	K17f	Qiongzhong	Gut	Winter	SUB1749622124811	NMDC20394375	NMDCN0008P66	691285	78.0612	196	233	Tree shrew pegivirus	Flaviviridae	KJ420970	FALSE	FALSE	FALSE	FALSE				Hainan Suncus murinus pegivirus		K17f	/	233	/	10	Hainan Suncus murinus pegivirus K17f/233/10
Hainan Suncus murinus pegivirus K17f/233/11	K17f	Qiongzhong	Gut	Winter	SUB1749622124811	NMDC20394375	NMDCN0008P67	689088	71.0843	166	233	Tree shrew pegivirus	Flaviviridae	OQ715684	FALSE	FALSE	FALSE	FALSE	Chodsigoa smithii			Hainan Suncus murinus pegivirus		K17f	/	233	/	11	Hainan Suncus murinus pegivirus K17f/233/11
Hainan Suncus murinus pegivirus K17f/233/12	K17f	Qiongzhong	Gut	Winter	SUB1749622124811	NMDC20394375	NMDCN0008P68	690189	91.4163	233	233	Tree shrew pegivirus	Flaviviridae	OQ716133	FALSE	FALSE	FALSE	FALSE	Suncus murinus			Hainan Suncus murinus pegivirus		K17f	/	233	/	12	Hainan Suncus murinus pegivirus K17f/233/12
Hainan Suncus murinus picornaviridae K17f/235	K17f	Qiongzhong	Gut	Winter	SUB1749622124811	NMDC20394375	NMDCN0008P69	668359	73.3333	120	235	Picornaviridae sp.	Picornaviridae	ON161959	FALSE	FALSE	FALSE	FALSE				Hainan Suncus murinus picornaviridae		K17f	/	235			Hainan Suncus murinus picornaviridae K17f/235
Hainan Suncus murinus picornavirus 1 K17f/234	K17f	Qiongzhong	Gut	Winter	SUB1749622124811	NMDC20394375	NMDCN0008P6A	671652	76.4706	221	234	Wenzhou shrew picornavirus 1	Picornaviridae	OQ716059	FALSE	FALSE	FALSE	FALSE	Crocidura attenuata			Hainan Suncus murinus picornavirus 1		K17f	/	234			Hainan Suncus murinus picornavirus 1 K17f/234
Hainan Suncus murinus dicistro-like virus 5 K17f/229	K17f	Qiongzhong	Gut	Winter	SUB1749622124811	NMDC20394375	NMDCN0008P6B	733299	72.028	143	229	Hangzhou dicistro-like virus 5	Dicistroviridae	OQ363018	FALSE	FALSE	FALSE	FALSE	Oryza sativa			Hainan Suncus murinus dicistro-like virus 5		K17f	/	229			Hainan Suncus murinus dicistro-like virus 5 K17f/229
Hainan Suncus murinus picorna-like virus 5 K17f/231	K17f	Qiongzhong	Gut	Winter	SUB1749622124811	NMDC20394375	NMDCN0008P6C	702461	81.7391	230	231	Wenzhou shrew picorna-like virus 5	Picornaviridae	OQ716138	FALSE	FALSE	FALSE	FALSE	Suncus murinus			Hainan Suncus murinus picorna-like virus 5		K17f	/	231			Hainan Suncus murinus picorna-like virus 5 K17f/231
Hainan Suncus murinus henipavirus 1 K17p/304	K17p	Qiongzhong	Spleen	Winter	SUB1749622124811	NMDC20394398	NMDCN0008P6D	269798	93.75	304	304	Wenzhou shrew henipavirus 1	Paramyxoviridae	OQ715594	FALSE	FALSE	FALSE	FALSE	Suncus murinus			Hainan Suncus murinus henipavirus 1		K17p	/	304			Hainan Suncus murinus henipavirus 1 K17p/304
Hainan Suncus murinus henipavirus 1 K17p/230	K17p	Qiongzhong	Spleen	Winter	SUB1749622124811	NMDC20394398	NMDCN0008P6E	613688	97.807	228	230	Wenzhou shrew henipavirus 1	Paramyxoviridae	OQ715594	FALSE	FALSE	FALSE	FALSE	Suncus murinus			Hainan Suncus murinus henipavirus 1		K17p	/	230			Hainan Suncus murinus henipavirus 1 K17p/230
Hainan Suncus murinus picornavirus 1 K17p/236	K17p	Qiongzhong	Spleen	Winter	SUB1749622124811	NMDC20394398	NMDCN0008P6F	567257	96.6102	236	236	Wenzhou shrew picornavirus 1	Picornaviridae	OQ716060	FALSE	FALSE	FALSE	FALSE	Suncus murinus			Hainan Suncus murinus picornavirus 1		K17p	/	236			Hainan Suncus murinus picornavirus 1 K17p/236
Hainan Suncus murinus henipavirus 1 K17p/237	K17p	Qiongzhong	Spleen	Winter	SUB1749622124811	NMDC20394398	NMDCN0008P6G	558010	95.7806	237	237	Wenzhou shrew henipavirus 1	Paramyxoviridae	OQ715593	FALSE	FALSE	FALSE	FALSE	Suncus murinus			Hainan Suncus murinus henipavirus 1		K17p	/	237			Hainan Suncus murinus henipavirus 1 K17p/237
Hainan Suncus murinus pestivirus 1 K17u/879	K17u	Qiongzhong	Lung	Winter	SUB1749622124811	NMDC20394421	NMDCN0008P6H	33723	80	55	879	Pangolin pestivirus 1	Flaviviridae	OM480525	FALSE	FALSE	FALSE	FALSE	Chinese pangolin			Hainan Suncus murinus pestivirus 1		K17u	/	879			Hainan Suncus murinus pestivirus 1 K17u/879
Hainan Suncus murinus enterovirus E K17u/238	K17u	Qiongzhong	Lung	Winter	SUB1749622124811	NMDC20394421	NMDCN0008P6I	911178	70	110	238	Enterovirus E	Picornaviridae	LC120625	FALSE	FALSE	FALSE	FALSE	Electus roratus			Hainan Suncus murinus enterovirus E		K17u	/	238			Hainan Suncus murinus enterovirus E K17u/238
Hainan Suncus murinus henipavirus 1 K17u/226	K17u	Qiongzhong	Lung	Winter	SUB1749622124811	NMDC20394421	NMDCN0008P6J	1067707	93.8053	226	226	Wenzhou Apodemus agrarius henipavirus 1	Paramyxoviridae	MZ328275	FALSE	FALSE	FALSE	FALSE	Apodemus agrarius			Hainan Suncus murinus henipavirus 1		K17u	/	226			Hainan Suncus murinus henipavirus 1 K17u/226
Hainan Suncus murinus picorna-like virus 1 K18f/4113	K18f	Sanya	Gut	Winter	SUB1749622124811	NMDC20394376	NMDCN0008P6K	354	71.6948	1127	4113	Wenzhou shrew picorna-like virus 1	Picornaviridae	OQ716130	FALSE	FALSE	FALSE	FALSE	Suncus murinus			Hainan Suncus murinus picorna-like virus 1		K18f	/	4113			Hainan Suncus murinus picorna-like virus 1 K18f/4113
Hainan Suncus murinus picorna-like virus 2 K18f/4389	K18f	Sanya	Gut	Winter	SUB1749622124811	NMDC20394376	NMDCN0008P6L	276	69.7797	2270	4389	Wenzhou shrew picorna-like virus 2	Picornaviridae	OQ716134	FALSE	FALSE	FALSE	FALSE	Suncus murinus			Hainan Suncus murinus picorna-like virus 2		K18f	/	4389			Hainan Suncus murinus picorna-like virus 2 K18f/4389
Hainan Suncus murinus picorna-like virus 1 K18f/9759	K18f	Sanya	Gut	Winter	SUB1749622124811	NMDC20394376	NMDCN0008P6M	8	81.7449	8688	9759	Wenzhou shrew picorna-like virus 1	Picornaviridae	OQ716130	TRUE	TRUE	FALSE	FALSE	Suncus murinus			Hainan Suncus murinus picorna-like virus 1		K18f	/	9759			Hainan Suncus murinus picorna-like virus 1 K18f/9759
Hainan Suncus murinus picorna-like virus 1 K18f/3331	K18f	Sanya	Gut	Winter	SUB1749622124811	NMDC20394376	NMDCN0008P6N	744	71.8972	1128	3331	Wenzhou shrew picorna-like virus 1	Picornaviridae	OQ716130	FALSE	FALSE	FALSE	FALSE	Suncus murinus			Hainan Suncus murinus picorna-like virus 1		K18f	/	3331			Hainan Suncus murinus picorna-like virus 1 K18f/3331
Hainan Suncus murinus picorna-like virus 1 K18f/3241	K18f	Sanya	Gut	Winter	SUB1749622124811	NMDC20394376	NMDCN0008P6O	828	72.1506	1009	3241	Wenzhou shrew picorna-like virus 1	Picornaviridae	OQ716130	FALSE	FALSE	FALSE	FALSE	Suncus murinus			Hainan Suncus murinus picorna-like virus 1		K18f	/	3241			Hainan Suncus murinus picorna-like virus 1 K18f/3241
Hainan Suncus murinus picorna-like virus 2 K18f/2143	K18f	Sanya	Gut	Winter	SUB1749622124811	NMDC20394376	NMDCN0008P6P	3390	73.6776	794	2143	Wenzhou shrew picorna-like virus 2	Picornaviridae	OQ716134	FALSE	FALSE	FALSE	FALSE	Suncus murinus			Hainan Suncus murinus picorna-like virus 2		K18f	/	2143			Hainan Suncus murinus picorna-like virus 2 K18f/2143
Hainan Suncus murinus picorna-like virus 2 K18f/1903	K18f	Sanya	Gut	Winter	SUB1749622124811	NMDC20394376	NMDCN0008P6Q	4797	70.2189	1736	1903	Wenzhou shrew picorna-like virus 2	Picornaviridae	OQ716134	FALSE	FALSE	FALSE	FALSE	Suncus murinus			Hainan Suncus murinus picorna-like virus 2		K18f	/	1903			Hainan Suncus murinus picorna-like virus 2 K18f/1903
Hainan Suncus murinus ribovirus 1 K18f/1665	K18f	Sanya	Gut	Winter	SUB1749622124811	NMDC20394376	NMDCN0008P6R	7006	87.0343	671	1665	Wenzhou shrew ribovirus 1	Riboviria	OQ802778	FALSE	FALSE	FALSE	FALSE	Suncus murinus			Hainan Suncus murinus ribovirus 1		K18f	/	1665			Hainan Suncus murinus ribovirus 1 K18f/1665
Hainan Suncus murinus picorna-like virus 3 K18f/1631	K18f	Sanya	Gut	Winter	SUB1749622124811	NMDC20394376	NMDCN0008P6S	7415	71.1005	1045	1631	Wenzhou shrew picorna-like virus 3	Picornaviridae	OQ716136	FALSE	FALSE	FALSE	FALSE	Suncus murinus			Hainan Suncus murinus picorna-like virus 3		K18f	/	1631			Hainan Suncus murinus picorna-like virus 3 K18f/1631
Hainan Suncus murinus picorna-like virus 2 K18f/1621	K18f	Sanya	Gut	Winter	SUB1749622124811	NMDC20394376	NMDCN0008P6T	7542	68.9902	1535	1621	Wenzhou shrew picorna-like virus 2	Picornaviridae	OQ716134	FALSE	FALSE	FALSE	FALSE	Suncus murinus			Hainan Suncus murinus picorna-like virus 2		K18f	/	1621			Hainan Suncus murinus picorna-like virus 2 K18f/1621
Hainan Suncus murinus picornavirales K18f/1512	K18f	Sanya	Gut	Winter	SUB1749622124811	NMDC20394376	NMDCN0008P6U	9073	72.8252	1207	1512	Picornavirales sp.	Picornaviridae	PP745923	FALSE	FALSE	FALSE	FALSE	Hipposideros pomona			Hainan Suncus murinus picornavirales		K18f	/	1512			Hainan Suncus murinus picornavirales K18f/1512
Hainan Suncus murinus picorna-like virus 1 K18f/1296	K18f	Sanya	Gut	Winter	SUB1749622124811	NMDC20394376	NMDCN0008P6V	13252	71.5402	896	1296	Wenzhou shrew picorna-like virus 1	Picornaviridae	OQ716130	FALSE	FALSE	FALSE	FALSE	Suncus murinus			Hainan Suncus murinus picorna-like virus 1		K18f	/	1296			Hainan Suncus murinus picorna-like virus 1 K18f/1296
Hainan Suncus murinus picornavirus 1 K18f/1015	K18f	Sanya	Gut	Winter	SUB1749622124811	NMDC20394376	NMDCN0008P70	23398	96.2562	1015	1015	Wenzhou shrew picornavirus 1	Picornaviridae	OQ716060	FALSE	FALSE	FALSE	FALSE	Suncus murinus			Hainan Suncus murinus picornavirus 1		K18f	/	1015			Hainan Suncus murinus picornavirus 1 K18f/1015
Hainan Suncus murinus picornavirus 1 K18f/915	K18f	Sanya	Gut	Winter	SUB1749622124811	NMDC20394376	NMDCN0008P71	29378	82.1343	834	915	Wenzhou shrew picornavirus 1	Picornaviridae	OQ716060	FALSE	FALSE	FALSE	FALSE	Suncus murinus			Hainan Suncus murinus picornavirus 1		K18f	/	915			Hainan Suncus murinus picornavirus 1 K18f/915
Hainan Suncus murinus picornavirus 1 K18f/884	K18f	Sanya	Gut	Winter	SUB1749622124811	NMDC20394376	NMDCN0008P72	31524	97.6271	885	884	Wenzhou shrew picornavirus 1	Picornaviridae	OQ716060	FALSE	FALSE	FALSE	FALSE	Suncus murinus			Hainan Suncus murinus picornavirus 1		K18f	/	884			Hainan Suncus murinus picornavirus 1 K18f/884
Hainan Suncus murinus picornavirales K18f/710	K18f	Sanya	Gut	Winter	SUB1749622124811	NMDC20394376	NMDCN0008P73	48849	74.8918	693	710	Picornavirales sp.	Picornaviridae	PP745923	FALSE	FALSE	FALSE	FALSE	Hipposideros pomona			Hainan Suncus murinus picornavirales		K18f	/	710			Hainan Suncus murinus picornavirales K18f/710
Hainan Suncus murinus picorna-like virus 2 K18f/671	K18f	Sanya	Gut	Winter	SUB1749622124811	NMDC20394376	NMDCN0008P74	54626	67.7661	667	671	Wenzhou shrew picorna-like virus 2	Picornaviridae	OQ716133	FALSE	FALSE	FALSE	FALSE	Suncus murinus			Hainan Suncus murinus picorna-like virus 2		K18f	/	671			Hainan Suncus murinus picorna-like virus 2 K18f/671
Hainan Suncus murinus picorna-like virus 1 K18f/572	K18f	Sanya	Gut	Winter	SUB1749622124811	NMDC20394376	NMDCN0008P75	75127	74.1259	572	572	Wenzhou shrew picorna-like virus 1	Picornaviridae	OQ716129	FALSE	FALSE	FALSE	FALSE	Crocidura attenuata			Hainan Suncus murinus picorna-like virus 1		K18f	/	572			Hainan Suncus murinus picorna-like virus 1 K18f/572
Hainan Suncus murinus picornavirus 1 K18f/521	K18f	Sanya	Gut	Winter	SUB1749622124811	NMDC20394376	NMDCN0008P76	91014	94.8077	520	521	Wenzhou shrew picornavirus 1	Picornaviridae	OQ716060	FALSE	FALSE	FALSE	FALSE	Suncus murinus			Hainan Suncus murinus picornavirus 1		K18f	/	521			Hainan Suncus murinus picornavirus 1 K18f/521
Hainan Suncus murinus picornavirales K18f/528	K18f	Sanya	Gut	Winter	SUB1749622124811	NMDC20394376	NMDCN0008P77	88345	72.4346	497	528	Picornavirales sp.	Picornaviridae	PP745923	FALSE	FALSE	FALSE	FALSE	Hipposideros pomona			Hainan Suncus murinus picornavirales		K18f	/	528			Hainan Suncus murinus picornavirales K18f/528
Hainan Suncus murinus picorna-like virus 1 K18f/517	K18f	Sanya	Gut	Winter	SUB1749622124811	NMDC20394376	NMDCN0008P78	92312	77.4194	496	517	Wenzhou shrew picorna-like virus 1	Picornaviridae	OQ716130	FALSE	FALSE	FALSE	FALSE	Suncus murinus			Hainan Suncus murinus picorna-like virus 1		K18f	/	517			Hainan Suncus murinus picorna-like virus 1 K18f/517
Hainan Suncus murinus picornavirales K18f/467	K18f	Sanya	Gut	Winter	SUB1749622124811	NMDC20394376	NMDCN0008P79	114461	77.4617	457	467	Picornavirales sp.	Picornaviridae	PP745923	FALSE	FALSE	FALSE	FALSE	Hipposideros pomona			Hainan Suncus murinus picornavirales		K18f	/	467			Hainan Suncus murinus picornavirales K18f/467
Hainan Suncus murinus riboviria K18f/493	K18f	Sanya	Gut	Winter	SUB1749622124811	NMDC20394376	NMDCN0008P7A	102216	66.7984	253	493	Riboviria sp.	Riboviria	OQ423595	FALSE	FALSE	FALSE	FALSE	bird			Hainan Suncus murinus riboviria		K18f	/	493			Hainan Suncus murinus riboviria K18f/493
Hainan Suncus murinus astrovirus 1 K18f/478	K18f	Sanya	Gut	Winter	SUB1749622124811	NMDC20394376	NMDCN0008P7B	109315	94.7699	478	478	Wenzhou rodent astrovirus 1	Astroviridae	OQ802754	FALSE	FALSE	FALSE	FALSE	Suncus murinus			Hainan Suncus murinus astrovirus 1		K18f	/	478			Hainan Suncus murinus astrovirus 1 K18f/478
Hainan Suncus murinus picorna-like virus 2 K18f/843	K18f	Sanya	Gut	Winter	SUB1749622124811	NMDC20394376	NMDCN0008P7C	34781	75.2252	666	843	Wenzhou shrew picorna-like virus 2	Picornaviridae	OQ716134	FALSE	FALSE	FALSE	FALSE	Suncus murinus			Hainan Suncus murinus picorna-like virus 2		K18f	/	843			Hainan Suncus murinus picorna-like virus 2 K18f/843
Hainan Suncus murinus picornaviridae K18f/390	K18f	Sanya	Gut	Winter	SUB1749622124811	NMDC20394376	NMDCN0008P7D	173280	87.6289	388	390	Picornaviridae sp.	Picornaviridae	NC 076199	FALSE	FALSE	FALSE	FALSE	Suncus murinus			Hainan Suncus murinus picornaviridae		K18f	/	390			Hainan Suncus murinus picornaviridae K18f/390
Hainan Suncus murinus picornavirus 1 K18f/376	K18f	Sanya	Gut	Winter	SUB1749622124811	NMDC20394376	NMDCN0008P7E	188753	96.5426	376	376	Wenzhou shrew picornavirus 1	Picornaviridae	OQ716060	FALSE	FALSE	FALSE	FALSE	Eidolon helvum			Hainan Suncus murinus picornavirus 1		K18f	/	376			Hainan Suncus murinus picornavirus 1 K18f/376
Hainan Suncus murinus lysoka partiti-like virus K18f/361	K18f	Sanya	Gut	Winter	SUB1749622124811	NMDC20394376	NMDCN0008P7F	209548	95.8449	361	361	Lysoka partiti-like virus	Picobirnaviridae	MG693119	FALSE	FALSE	FALSE	FALSE	Chalinolobus tuberculatus			Hainan Suncus murinus lysoka partiti-like virus		K18f	/	361			Hainan Suncus murinus lysoka partiti-like virus K18f/361
Hainan Suncus murinus picobirnavirus 1 K18f/306	K18f	Sanya	Gut	Winter	SUB1749622124811	NMDC20394376	NMDCN0008P7G	317668	73.6	125	306	Chalinolobus tuberculatus picobirnavirus 1	Picobirnaviridae	OR248843	FALSE	FALSE	FALSE	FALSE	Suncus murinus			Hainan Suncus murinus picobirnavirus 1		K18f	/	306			Hainan Suncus murinus picobirnavirus 1 K18f/306
Hainan Suncus murinus picornavirus 1 K18f/289	K18f	Sanya	Gut	Winter	SUB1749622124811	NMDC20394376	NMDCN0008P7H	365667	77.5087	289	289	Wenzhou shrew picornavirus 1	Picornaviridae	OQ716060	FALSE	FALSE	FALSE	FALSE	Suncus murinus			Hainan Suncus murinus picornavirus 1		K18f	/	289			Hainan Suncus murinus picornavirus 1 K18f/289
Hainan Suncus murinus picorna-like virus 5 K18f/271	K18f	Sanya	Gut	Winter	SUB1749622124811	NMDC20394376	NMDCN0008P7I	439185	77.3234	269	271	Wenzhou shrew picorna-like virus 5	Picornaviridae	OQ716138	FALSE	FALSE	FALSE	FALSE	bird			Hainan Suncus murinus picorna-like virus 5		K18f	/	271			Hainan Suncus murinus picorna-like virus 5 K18f/271
Hainan Suncus murinus riboviria K18f/265	K18f	Sanya	Gut	Winter	SUB1749622124811	NMDC20394376	NMDCN0008P7J	471882	74.026	77	265	Riboviria sp.	Riboviria	OQ423595	FALSE	FALSE	FALSE	FALSE	Suncus murinus			Hainan Suncus murinus riboviria		K18f	/	265			Hainan Suncus murinus riboviria K18f/265
Hainan Suncus murinus picornavirus 1 K18f/261	K18f	Sanya	Gut	Winter	SUB1749622124811	NMDC20394376	NMDCN0008P7K	493572	96.9349	261	261	Wenzhou shrew picornavirus 1	Picornaviridae	OQ716061	FALSE	FALSE	FALSE	FALSE	Suncus murinus			Hainan Suncus murinus picornavirus 1		K18f	/	261			Hainan Suncus murinus picornavirus 1 K18f/261
Hainan Suncus murinus picorna-like virus 6 K18f/250	K18f	Sanya	Gut	Winter	SUB1749622124811	NMDC20394376	NMDCN0008P7L	556181	69.5473	243	250	Wenzhou shrew picorna-like virus 6	Picornaviridae	OQ716140	FALSE	FALSE	FALSE	FALSE	Suncus murinus			Hainan Suncus murinus picorna-like virus 6		K18f	/	250			Hainan Suncus murinus picorna-like virus 6 K18f/250
Hainan Suncus murinus picorna-like virus 1 K18f/248	K18f	Sanya	Gut	Winter	SUB1749622124811	NMDC20394376	NMDCN0008P7M	575544	89.5161	248	248	Wenzhou shrew picorna-like virus 1	Picornaviridae	NC 076199	FALSE	FALSE	FALSE	FALSE				Hainan Suncus murinus picorna-like virus 1		K18f	/	248			Hainan Suncus murinus picorna-like virus 1 K18f/248
Hainan Suncus murinus picorna-like virus 1 K18f/245	K18f	Sanya	Gut	Winter	SUB1749622124811	NMDC20394376	NMDCN0008P7N	595272	95.4918	244	245	Wenzhou shrew picorna-like virus 1	Picornaviridae	OQ716060	FALSE	FALSE	FALSE	FALSE	Suncus murinus			Hainan Suncus murinus picorna-like virus 1		K18f	/	245			Hainan Suncus murinus picorna-like virus 1 K18f/245
Hainan Suncus murinus arivirus 1 K18f/234	K18f	Sanya	Gut	Winter	SUB1749622124811	NMDC20394376	NMDCN0008P7O	690409	72.0339	236	234	Arivirus 1	Picornaviridae	KJ420969	FALSE	FALSE	FALSE	FALSE	Suncus murinus			Hainan Suncus murinus arivirus 1		K18f	/	234			Hainan Suncus murinus arivirus 1 K18f/234
Hainan Suncus murinus mischivirus E K18f/231	K18f	Sanya	Gut	Winter	SUB1749622124811	NMDC20394376	NMDCN0008P7P	724481	91.7749	231	231	Mischivirus E	Picornaviridae	OQ716013	FALSE	FALSE	FALSE	FALSE	Suncus murinus			Hainan Suncus murinus mischivirus E		K18f	/	231			Hainan Suncus murinus mischivirus E K18f/231
Hainan Suncus murinus mischivirus E K18f/230	K18f	Sanya	Gut	Winter	SUB1749622124811	NMDC20394376	NMDCN0008P7Q	733834	97.3684	228	230	Mischivirus E	Picornaviridae	OQ716013	FALSE	FALSE	FALSE	FALSE	Apodemus agrarius			Hainan Suncus murinus mischivirus E		K18f	/	230			Hainan Suncus murinus mischivirus E K18f/230
Hainan Suncus murinus picornaviridae K18f/225	K18f	Sanya	Gut	Winter	SUB1749622124811	NMDC20394376	NMDCN0008P7R	791085	96.6387	119	225	Picornaviridae sp.	Picornaviridae	NC 076199	FALSE	FALSE	FALSE	FALSE	Chinese pangolin			Hainan Suncus murinus picornaviridae		K18f	/	225			Hainan Suncus murinus picornaviridae K18f/225
Hainan Suncus murinus picornavirus 1 K18f/404	K18f	Sanya	Gut	Winter	SUB1749622124811	NMDC20394376	NMDCN0008P7S	159428	96.2871	404	404	Wenzhou shrew picornavirus 1	Picornaviridae	OQ716060	FALSE	FALSE	FALSE	FALSE	Apodemus agrarius			Hainan Suncus murinus picornavirus 1		K18f	/	404			Hainan Suncus murinus picornavirus 1 K18f/404
Hainan Suncus murinus hepacivirus 1 K18p/10424	K18p	Sanya	Spleen	Winter	SUB1749622124811	NMDC20394399	NMDCN0008P7T	14	82.6642	10412	10424	Wenzhou Apodemus agrarius hepacivirus 1	Flaviviridae	MT210605	TRUE	TRUE	TRUE	FALSE	Suncus murinus			Hainan Suncus murinus hepacivirus 1		K18p	/	10424			Hainan Suncus murinus hepacivirus 1 K18p/10424
Hainan Suncus murinus pestivirus 1 K18p/1138	K18p	Sanya	Spleen	Winter	SUB1749622124811	NMDC20394399	NMDCN0008P7U	13776	80	55	1138	Pangolin pestivirus 1	Flaviviridae	OM480525	FALSE	FALSE	FALSE	FALSE	Suncus murinus			Hainan Suncus murinus pestivirus 1		K18p	/	1138			Hainan Suncus murinus pestivirus 1 K18p/1138
Hainan Suncus murinus astrovirus 1 K18u/1931	K18u	Sanya	Lung	Winter	SUB1749622124811	NMDC20394422	NMDCN0008P7V	17130	93.5685	1928	1931	Wenzhou rodent astrovirus 1	Astroviridae	OQ802753	FALSE	FALSE	FALSE	FALSE	Apodemus agrarius			Hainan Suncus murinus astrovirus 1		K18u	/	1931			Hainan Suncus murinus astrovirus 1 K18u/1931
Hainan Suncus murinus pegivirus K18u/961	K18u	Sanya	Lung	Winter	SUB1749622124811	NMDC20394422	NMDCN0008P80	70214	95.3174	961	961	Tree shrew pegivirus	Flaviviridae	OQ802754	FALSE	FALSE	FALSE	FALSE	Apodemus agrarius			Hainan Suncus murinus pegivirus		K18u	/	961			Hainan Suncus murinus pegivirus K18u/961
Hainan Suncus murinus hepacivirus 1 K18u/810	K18u	Sanya	Lung	Winter	SUB1749622124811	NMDC20394422	NMDCN0008P81	97712	78.6683	811	810	Wenzhou shrew hepacivirus 1	Flaviviridae	OQ715395	FALSE	FALSE	FALSE	FALSE	Suncus murinus			Hainan Suncus murinus hepacivirus 1		K18u	/	810			Hainan Suncus murinus hepacivirus 1 K18u/810
Hainan Suncus murinus hepacivirus 1 K18u/679	K18u	Sanya	Lung	Winter	SUB1749622124811	NMDC20394422	NMDCN0008P82	135166	84.3982	673	679	Wenzhou Apodemus agrarius hepacivirus 1	Flaviviridae	MT210605	FALSE	FALSE	FALSE	FALSE	Suncus murinus			Hainan Suncus murinus hepacivirus 1		K18u	/	679			Hainan Suncus murinus hepacivirus 1 K18u/679
Hainan Suncus murinus arterivirus 2 K18u/599	K18u	Sanya	Lung	Winter	SUB1749622124811	NMDC20394422	NMDCN0008P83	171760	89.4649	598	599	Jingmen shrew arterivirus 2	Arteriviridae	MT210605	FALSE	FALSE	FALSE	FALSE	Suncus murinus			Hainan Suncus murinus arterivirus 2		K18u	/	599			Hainan Suncus murinus arterivirus 2 K18u/599
Hainan Suncus murinus hepacivirus 1 K18u/536	K18u	Sanya	Lung	Winter	SUB1749622124811	NMDC20394422	NMDCN0008P84	213444	83.0189	371	536	Wenzhou Suncus murinus hepacivirus 1	Flaviviridae	MT210609	FALSE	FALSE	FALSE	FALSE	Chinese pangolin			Hainan Suncus murinus hepacivirus 1		K18u	/	536			Hainan Suncus murinus hepacivirus 1 K18u/536
Hainan Suncus murinus astrovirus 1 K18u/527	K18u	Sanya	Lung	Winter	SUB1749622124811	NMDC20394422	NMDCN0008P85	220119	94.4972	527	527	Wenzhou rodent astrovirus 1	Astroviridae	OQ802754	FALSE	FALSE	FALSE	FALSE	Suncus murinus			Hainan Suncus murinus astrovirus 1		K18u	/	527			Hainan Suncus murinus astrovirus 1 K18u/527
Hainan Suncus murinus hepacivirus 1 K18u/493	K18u	Sanya	Lung	Winter	SUB1749622124811	NMDC20394422	NMDCN0008P86	252453	81.7427	482	493	Wenzhou shrew hepacivirus 1	Flaviviridae	OQ715395	FALSE	FALSE	FALSE	FALSE	Suncus murinus			Hainan Suncus murinus hepacivirus 1		K18u	/	493			Hainan Suncus murinus hepacivirus 1 K18u/493
Hainan Suncus murinus pestivirus 1 K18u/465	K18u	Sanya	Lung	Winter	SUB1749622124811	NMDC20394422	NMDCN0008P87	283816	80	55	465	Pangolin pestivirus 1	Flaviviridae	OM480525	FALSE	FALSE	FALSE	FALSE	Suncus murinus			Hainan Suncus murinus pestivirus 1		K18u	/	465			Hainan Suncus murinus pestivirus 1 K18u/465
Hainan Suncus murinus hepacivirus 1 K18u/430	K18u	Sanya	Lung	Winter	SUB1749622124811	NMDC20394422	NMDCN0008P88	334387	82.7103	428	430	Wenzhou shrew hepacivirus 1	Flaviviridae	OQ715395	FALSE	FALSE	FALSE	FALSE	Suncus murinus			Hainan Suncus murinus hepacivirus 1		K18u	/	430			Hainan Suncus murinus hepacivirus 1 K18u/430
Hainan Suncus murinus hepacivirus 1 K18u/373	K18u	Sanya	Lung	Winter	SUB1749622124811	NMDC20394422	NMDCN0008P89	456494	84.9866	373	373	Wenzhou Suncus murinus hepacivirus 1	Flaviviridae	MT210609	FALSE	FALSE	FALSE	FALSE	Crocidura attenuata			Hainan Suncus murinus hepacivirus 1		K18u	/	373			Hainan Suncus murinus hepacivirus 1 K18u/373
Hainan Suncus murinus picorna-like virus 2 K18u/322	K18u	Sanya	Lung	Winter	SUB1749622124811	NMDC20394422	NMDCN0008P8A	640909	85.0467	321	322	Wenzhou shrew picorna-like virus 2	Picornaviridae	OQ716134	FALSE	FALSE	FALSE	FALSE	Homo sapiens			Hainan Suncus murinus picorna-like virus 2		K18u	/	322			Hainan Suncus murinus picorna-like virus 2 K18u/322
Hainan Suncus murinus picorna-like virus 1 K18u/289	K18u	Sanya	Lung	Winter	SUB1749622124811	NMDC20394422	NMDCN0008P8B	819517	82.2064	281	289	Wenzhou shrew picorna-like virus 1	Picornaviridae	OQ716130	FALSE	FALSE	FALSE	FALSE				Hainan Suncus murinus picorna-like virus 1		K18u	/	289			Hainan Suncus murinus picorna-like virus 1 K18u/289
Hainan Suncus murinus picorna-like virus 1 K18u/260	K18u	Sanya	Lung	Winter	SUB1749622124811	NMDC20394422	NMDCN0008P8C	1052109	87.6923	260	260	Wenzhou shrew picorna-like virus 1	Picornaviridae	OQ716129	FALSE	FALSE	FALSE	FALSE	Suncus murinus			Hainan Suncus murinus picorna-like virus 1		K18u	/	260			Hainan Suncus murinus picorna-like virus 1 K18u/260
Hainan Suncus murinus influenza A virus K18u/252	K18u	Sanya	Lung	Winter	SUB1749622124811	NMDC20394422	NMDCN0008P8D	1133760	100	252	252	Influenza A virus (A/reassortant/NYMC X-211B(NYMC X-157 x St. Petersburg/100/2011)(H1N1))	Orthomyxoviridae	CY121839	FALSE	FALSE	FALSE	FALSE				Hainan Suncus murinus influenza A virus		K18u	/	252			Hainan Suncus murinus influenza A virus K18u/252
Hainan Suncus murinus mammarenavirus choriomeningitidis K18u/228	K18u	Sanya	Lung	Winter	SUB1749622124811	NMDC20394422	NMDCN0008P8E	1498277	100	228	228	Mammarenavirus choriomeningitidis	Arenaviridae	DQ361066	FALSE	FALSE	FALSE	FALSE	Suncus murinus			Hainan Suncus murinus mammarenavirus choriomeningitidis		K18u	/	228			Hainan Suncus murinus mammarenavirus choriomeningitidis K18u/228
Hainan Suncus murinus astrovirus 1 K18u/225	K18u	Sanya	Lung	Winter	SUB1749622124811	NMDC20394422	NMDCN0008P8F	1562104	92.8571	224	225	Wenzhou rodent astrovirus 1	Astroviridae	OQ802754	FALSE	FALSE	FALSE	FALSE	Suncus murinus			Hainan Suncus murinus astrovirus 1		K18u	/	225			Hainan Suncus murinus astrovirus 1 K18u/225
Hainan Suncus murinus arivirus 1 K19f/4630	K19f	Haikou	Gut	Winter	SUB1749622124811	NMDC20394377	NMDCN0008P8G	647	69.3909	1297	4630	Arivirus 1	Picornaviridae	KJ420969	FALSE	FALSE	FALSE	FALSE				Hainan Suncus murinus arivirus 1		K19f	/	4630			Hainan Suncus murinus arivirus 1 K19f/4630
Hainan Suncus murinus picorna-like virus 2 K19f/6081	K19f	Haikou	Gut	Winter	SUB1749622124811	NMDC20394377	NMDCN0008P8H	239	69.3646	2471	6081	Wenzhou shrew picorna-like virus 2	Picornaviridae	OQ716134	TRUE	TRUE	FALSE	FALSE	Suncus murinus			Hainan Suncus murinus picorna-like virus 2		K19f	/	6081			Hainan Suncus murinus picorna-like virus 2 K19f/6081
Hainan Suncus murinus ribovirus 1 K19f/5308	K19f	Haikou	Gut	Winter	SUB1749622124811	NMDC20394377	NMDCN0008P8I	396	87.8119	2765	5308	Wenzhou shrew ribovirus 1	Riboviria	OQ802778	FALSE	FALSE	FALSE	FALSE	Suncus murinus			Hainan Suncus murinus ribovirus 1		K19f	/	5308			Hainan Suncus murinus ribovirus 1 K19f/5308
Hainan Suncus murinus arivirus 1 K19f/5578	K19f	Haikou	Gut	Winter	SUB1749622124811	NMDC20394377	NMDCN0008P8J	343	70.6349	1386	5578	Arivirus 1	Picornaviridae	KJ420969	FALSE	FALSE	FALSE	FALSE	Suncus murinus			Hainan Suncus murinus arivirus 1		K19f	/	5578			Hainan Suncus murinus arivirus 1 K19f/5578
Hainan Suncus murinus picorna-like virus 1 K19f/4247	K19f	Haikou	Gut	Winter	SUB1749622124811	NMDC20394377	NMDCN0008P8K	851	69.8016	2318	4247	Wenzhou shrew picorna-like virus 1	Picornaviridae	OQ716130	FALSE	FALSE	FALSE	FALSE	bird			Hainan Suncus murinus picorna-like virus 1		K19f	/	4247			Hainan Suncus murinus picorna-like virus 1 K19f/4247
Hainan Suncus murinus picorna-like virus 2 K19f/3087	K19f	Haikou	Gut	Winter	SUB1749622124811	NMDC20394377	NMDCN0008P8L	2374	70.2361	2372	3087	Wenzhou shrew picorna-like virus 2	Picornaviridae	OQ716134	FALSE	FALSE	FALSE	FALSE	Pipistrellus pipistrellus			Hainan Suncus murinus picorna-like virus 2		K19f	/	3087			Hainan Suncus murinus picorna-like virus 2 K19f/3087
Hainan Suncus murinus picorna-like virus 1 K19f/3067	K19f	Haikou	Gut	Winter	SUB1749622124811	NMDC20394377	NMDCN0008P8M	2436	71.6563	1129	3067	Wenzhou shrew picorna-like virus 1	Picornaviridae	OQ716130	FALSE	FALSE	FALSE	FALSE	Taphozous melanopogon			Hainan Suncus murinus picorna-like virus 1		K19f	/	3067			Hainan Suncus murinus picorna-like virus 1 K19f/3067
Hainan Suncus murinus riboviria K19f/1923	K19f	Haikou	Gut	Winter	SUB1749622124811	NMDC20394377	NMDCN0008P8N	9033	71.0526	494	1923	Riboviria sp.	Riboviria	OQ425203	FALSE	FALSE	FALSE	FALSE	Miniopterus schreibersii			Hainan Suncus murinus riboviria		K19f	/	1923			Hainan Suncus murinus riboviria K19f/1923
Hainan Suncus murinus thottapalayam virus K19f/1548	K19f	Haikou	Gut	Winter	SUB1749622124811	NMDC20394377	NMDCN0008P8O	15508	81.0345	58	1548	Thottapalayam virus	Hantaviridae	OR871207	FALSE	FALSE	FALSE	FALSE	Pipistrellus pipistrellus			Hainan Suncus murinus thottapalayam virus		K19f	/	1548			Hainan Suncus murinus thottapalayam virus K19f/1548
Hainan Suncus murinus tombusvirus K19f/1432	K19f	Haikou	Gut	Winter	SUB1749622124811	NMDC20394377	NMDCN0008P8P	18637	69.9561	456	1432	Tombusvirus sp.	Tombusviridae	OR870615	FALSE	FALSE	FALSE	FALSE	Crocidura attenuata			Hainan Suncus murinus tombusvirus		K19f	/	1432			Hainan Suncus murinus tombusvirus K19f/1432
Hainan Suncus murinus riboviria K19f/1365	K19f	Haikou	Gut	Winter	SUB1749622124811	NMDC20394377	NMDCN0008P8Q	20761	73.2558	86	1365	Riboviria sp.	Riboviria	OR869764	FALSE	FALSE	FALSE	FALSE	Suncus murinus			Hainan Suncus murinus riboviria		K19f	/	1365			Hainan Suncus murinus riboviria K19f/1365
Hainan Suncus murinus picornaviridae K19f/1195	K19f	Haikou	Gut	Winter	SUB1749622124811	NMDC20394377	NMDCN0008P8R	28090	70.2509	279	1195	Picornaviridae sp.	Picornaviridae	OR867496	FALSE	FALSE	FALSE	FALSE	Crocidura attenuata			Hainan Suncus murinus picornaviridae		K19f	/	1195			Hainan Suncus murinus picornaviridae K19f/1195
Hainan Suncus murinus picorna-like virus 1 K19f/1152	K19f	Haikou	Gut	Winter	SUB1749622124811	NMDC20394377	NMDCN0008P8S	30404	87.4891	1151	1152	Wenzhou shrew picorna-like virus 1	Picornaviridae	OQ716129	FALSE	FALSE	FALSE	FALSE	Crocidura attenuata			Hainan Suncus murinus picorna-like virus 1		K19f	/	1152			Hainan Suncus murinus picorna-like virus 1 K19f/1152
Hainan Suncus murinus picorna-like virus 1 K19f/927	K19f	Haikou	Gut	Winter	SUB1749622124811	NMDC20394377	NMDCN0008P8T	49033	97.3031	927	927	Wenzhou shrew picorna-like virus 1	Picornaviridae	OQ716060	FALSE	FALSE	FALSE	FALSE	pig			Hainan Suncus murinus picorna-like virus 1		K19f	/	927			Hainan Suncus murinus picorna-like virus 1 K19f/927
Hainan Suncus murinus picorna-like virus 1 K19f/882	K19f	Haikou	Gut	Winter	SUB1749622124811	NMDC20394377	NMDCN0008P8U	54545	86.1521	881	882	Wenzhou shrew picorna-like virus 1	Picornaviridae	OQ716129	FALSE	FALSE	FALSE	FALSE	Homo sapiens			Hainan Suncus murinus picorna-like virus 1		K19f	/	882			Hainan Suncus murinus picorna-like virus 1 K19f/882
Hainan Suncus murinus picorna-like virus 1 K19f/892	K19f	Haikou	Gut	Winter	SUB1749622124811	NMDC20394377	NMDCN0008P8V	53077	87.486	895	892	Wenzhou shrew picorna-like virus 1	Picornaviridae	OQ716129	FALSE	FALSE	FALSE	FALSE	Crocidura attenuata			Hainan Suncus murinus picorna-like virus 1		K19f	/	892			Hainan Suncus murinus picorna-like virus 1 K19f/892
Hainan Suncus murinus picorna-like virus 1 K19f/863	K19f	Haikou	Gut	Winter	SUB1749622124811	NMDC20394377	NMDCN0008P90	57145	91.4286	35	863	Wenzhou shrew picorna-like virus 1	Picornaviridae	KX673272	FALSE	FALSE	FALSE	FALSE	Rhinolophus sinicus			Hainan Suncus murinus picorna-like virus 1		K19f	/	863			Hainan Suncus murinus picorna-like virus 1 K19f/863
Hainan Suncus murinus pegivirus K19f/792	K19f	Haikou	Gut	Winter	SUB1749622124811	NMDC20394377	NMDCN0008P91	68282	71.7213	732	792	Tree shrew pegivirus	Flaviviridae	HM480374	FALSE	FALSE	FALSE	FALSE	Crocidura attenuata			Hainan Suncus murinus pegivirus		K19f	/	792			Hainan Suncus murinus pegivirus K19f/792
Hainan Suncus murinus picorna-like virus 1 K19f/805	K19f	Haikou	Gut	Winter	SUB1749622124811	NMDC20394377	NMDCN0008P92	65980	86.2112	805	805	Wenzhou shrew picorna-like virus 1	Picornaviridae	OQ716129	FALSE	FALSE	FALSE	FALSE	Crocidura shantungensis			Hainan Suncus murinus picorna-like virus 1		K19f	/	805			Hainan Suncus murinus picorna-like virus 1 K19f/805
Hainan Suncus murinus riboviria K19f/682	K19f	Haikou	Gut	Winter	SUB1749622124811	NMDC20394377	NMDCN0008P93	92720	70.9302	172	682	Riboviria sp.	Riboviria	OR870367	FALSE	FALSE	FALSE	FALSE	Crocidura attenuata			Hainan Suncus murinus riboviria		K19f	/	682			Hainan Suncus murinus riboviria K19f/682
Hainan Suncus murinus picorna-like virus 54 K19f/683	K19f	Haikou	Gut	Winter	SUB1749622124811	NMDC20394377	NMDCN0008P94	92560	67.7661	667	683	Wufeng shrew picorna-like virus 54	Picornaviridae	OQ716210	FALSE	FALSE	FALSE	FALSE	bird			Hainan Suncus murinus picorna-like virus 54		K19f	/	683			Hainan Suncus murinus picorna-like virus 54 K19f/683
Hainan Suncus murinus picorna-like virus 3 K19f/733	K19f	Haikou	Gut	Winter	SUB1749622124811	NMDC20394377	NMDCN0008P95	79968	70.8423	463	733	Crocidura shantungensis picorna-like virus 3	Picornaviridae	PP272657	FALSE	FALSE	FALSE	FALSE	bird			Hainan Suncus murinus picorna-like virus 3		K19f	/	733			Hainan Suncus murinus picorna-like virus 3 K19f/733
Hainan Suncus murinus picorna-like virus 1 K19f/638	K19f	Haikou	Gut	Winter	SUB1749622124811	NMDC20394377	NMDCN0008P96	106934	88.8715	638	638	Wenzhou shrew picorna-like virus 1	Picornaviridae	OQ716129	FALSE	FALSE	FALSE	FALSE	Pipistrellus pipistrellus			Hainan Suncus murinus picorna-like virus 1		K19f	/	638			Hainan Suncus murinus picorna-like virus 1 K19f/638
Hainan Suncus murinus riboviria K19f/616	K19f	Haikou	Gut	Winter	SUB1749622124811	NMDC20394377	NMDCN0008P97	115674	77.1084	83	616	Riboviria sp.	Riboviria	OQ423595	FALSE	FALSE	FALSE	FALSE	bird			Hainan Suncus murinus riboviria		K19f	/	616			Hainan Suncus murinus riboviria K19f/616
Hainan Suncus murinus riboviria K19f/658	K19f	Haikou	Gut	Winter	SUB1749622124811	NMDC20394377	NMDCN0008P98	100394	69.5455	220	658	Riboviria sp.	Riboviria	OQ423595	FALSE	FALSE	FALSE	FALSE	Suncus murinus			Hainan Suncus murinus riboviria		K19f	/	658			Hainan Suncus murinus riboviria K19f/658
Hainan Suncus murinus picornaviridae K19f/604	K19f	Haikou	Gut	Winter	SUB1749622124811	NMDC20394377	NMDCN0008P99	120881	67.4888	446	604	Picornaviridae sp.	Picornaviridae	OR867496	FALSE	FALSE	FALSE	FALSE	Aedes albopictus			Hainan Suncus murinus picornaviridae		K19f	/	604			Hainan Suncus murinus picornaviridae K19f/604
Hainan Suncus murinus riboviria K19f/605	K19f	Haikou	Gut	Winter	SUB1749622124811	NMDC20394377	NMDCN0008P9A	120540	71.7277	191	605	Riboviria sp.	Riboviria	OQ423595	FALSE	FALSE	FALSE	FALSE	Cryptosporidium parvum			Hainan Suncus murinus riboviria		K19f	/	605			Hainan Suncus murinus riboviria K19f/605
Hainan Suncus murinus picornavirus 1 K19f/588	K19f	Haikou	Gut	Winter	SUB1749622124811	NMDC20394377	NMDCN0008P9B	128246	95.068	588	588	Wenzhou shrew picornavirus 1	Picornaviridae	OQ716060	FALSE	FALSE	FALSE	FALSE	Suncus murinus			Hainan Suncus murinus picornavirus 1		K19f	/	588			Hainan Suncus murinus picornavirus 1 K19f/588
Hainan Suncus murinus arterivirus 1 K19f/553/13	K19f	Haikou	Gut	Winter	SUB1749622124811	NMDC20394377	NMDCN0008P9C	146893	81.3559	59	553	Jingmen shrew arterivirus 1	Arteriviridae	PQ792272	FALSE	FALSE	FALSE	FALSE	Suncus murinus			Hainan Suncus murinus arterivirus 1		K19f	/	553	/	13	Hainan Suncus murinus arterivirus 1 K19f/553/13
Hainan Suncus murinus cryptosporidium parvum virus 1 K19f/560	K19f	Haikou	Gut	Winter	SUB1749622124811	NMDC20394377	NMDCN0008P9D	142709	73.6232	345	560	Cryptosporidium parvum virus 1	Partitiviridae	LC014997	FALSE	FALSE	FALSE	FALSE	Suncus murinus			Hainan Suncus murinus cryptosporidium parvum virus 1		K19f	/	560			Hainan Suncus murinus cryptosporidium parvum virus 1 K19f/560
Hainan Suncus murinus arterivirus 1 K19f/553/14	K19f	Haikou	Gut	Winter	SUB1749622124811	NMDC20394377	NMDCN0008P9E	146975	92.3792	538	553	Jingmen shrew arterivirus 1	Arteriviridae	OQ802754	FALSE	FALSE	FALSE	FALSE	Loxia curvirostra			Hainan Suncus murinus arterivirus 1		K19f	/	553	/	14	Hainan Suncus murinus arterivirus 1 K19f/553/14
Hainan Suncus murinus picornavirus 1 K19f/514	K19f	Haikou	Gut	Winter	SUB1749622124811	NMDC20394377	NMDCN0008P9F	172847	96.1089	514	514	Wenzhou shrew picornavirus 1	Picornaviridae	OQ716060	FALSE	FALSE	FALSE	FALSE	Crocidura attenuata			Hainan Suncus murinus picornavirus 1		K19f	/	514			Hainan Suncus murinus picornavirus 1 K19f/514
Hainan Suncus murinus orthoreovirus 1 K19f/500	K19f	Haikou	Gut	Winter	SUB1749622124811	NMDC20394377	NMDCN0008P9G	184363	96.4	500	500	Wenzhou shrew orthoreovirus 1	Riboviria	OQ716269	FALSE	FALSE	FALSE	FALSE	Hipposideros larvatus			Hainan Suncus murinus orthoreovirus 1		K19f	/	500			Hainan Suncus murinus orthoreovirus 1 K19f/500
Hainan Suncus murinus riboviria K19f/484	K19f	Haikou	Gut	Winter	SUB1749622124811	NMDC20394377	NMDCN0008P9H	197859	79.6875	64	484	Riboviria sp.	Riboviria	MW239426	FALSE	FALSE	FALSE	FALSE	Suncus murinus			Hainan Suncus murinus riboviria		K19f	/	484			Hainan Suncus murinus riboviria K19f/484
Hainan Suncus murinus thottapalayam virus K19f/537	K19f	Haikou	Gut	Winter	SUB1749622124811	NMDC20394377	NMDCN0008P9I	156628	85.0467	535	537	Thottapalayam virus	Hantaviridae	OQ716129	FALSE	FALSE	FALSE	FALSE	Crocidura attenuata			Hainan Suncus murinus thottapalayam virus		K19f	/	537			Hainan Suncus murinus thottapalayam virus K19f/537
Hainan Suncus murinus picornavirales K19f/497	K19f	Haikou	Gut	Winter	SUB1749622124811	NMDC20394377	NMDCN0008P9J	186809	72.5108	462	497	Picornavirales sp.	Picornaviridae	PP745858	FALSE	FALSE	FALSE	FALSE	Crocidura attenuata			Hainan Suncus murinus picornavirales		K19f	/	497			Hainan Suncus murinus picornavirales K19f/497
Hainan Suncus murinus picornavirus 1 K19f/482	K19f	Haikou	Gut	Winter	SUB1749622124811	NMDC20394377	NMDCN0008P9K	200084	95.8506	482	482	Wenzhou shrew picornavirus 1	Picornaviridae	OQ716060	FALSE	FALSE	FALSE	FALSE	Crocidura attenuata			Hainan Suncus murinus picornavirus 1		K19f	/	482			Hainan Suncus murinus picornavirus 1 K19f/482
Hainan Suncus murinus picorna-like virus 54 K19f/461	K19f	Haikou	Gut	Winter	SUB1749622124811	NMDC20394377	NMDCN0008P9L	221862	76.9058	446	461	Wufeng shrew picorna-like virus 54	Picornaviridae	OQ716210	FALSE	FALSE	FALSE	FALSE	Crocidura attenuata			Hainan Suncus murinus picorna-like virus 54		K19f	/	461			Hainan Suncus murinus picorna-like virus 54 K19f/461
Hainan Suncus murinus arterivirus 2 K19f/514	K19f	Haikou	Gut	Winter	SUB1749622124811	NMDC20394377	NMDCN0008P9M	172781	87.6953	512	514	Jingmen shrew arterivirus 2	Arteriviridae	OQ716129	FALSE	FALSE	FALSE	FALSE	Taphozous melanopogon			Hainan Suncus murinus arterivirus 2		K19f	/	514			Hainan Suncus murinus arterivirus 2 K19f/514
Hainan Suncus murinus picorna-like virus 1 K19f/469	K19f	Haikou	Gut	Winter	SUB1749622124811	NMDC20394377	NMDCN0008P9N	213055	85.0746	469	469	Wenzhou shrew picorna-like virus 1	Picornaviridae	OQ716129	FALSE	FALSE	FALSE	FALSE	Chodsigoa smithii			Hainan Suncus murinus picorna-like virus 1		K19f	/	469			Hainan Suncus murinus picorna-like virus 1 K19f/469
Hainan Suncus murinus astrovirus 1 K19f/449	K19f	Haikou	Gut	Winter	SUB1749622124811	NMDC20394377	NMDCN0008P9O	236785	85.078	449	449	Wenzhou rodent astrovirus 1	Astroviridae	OQ716129	FALSE	FALSE	FALSE	FALSE	Crocidura attenuata			Hainan Suncus murinus astrovirus 1		K19f	/	449			Hainan Suncus murinus astrovirus 1 K19f/449
Hainan Suncus murinus tombusvirus K19f/483	K19f	Haikou	Gut	Winter	SUB1749622124811	NMDC20394377	NMDCN0008P9P	198767	71.0588	425	483	Tombusvirus sp.	Tombusviridae	OR870615	FALSE	FALSE	FALSE	FALSE	Suncus murinus			Hainan Suncus murinus tombusvirus		K19f	/	483			Hainan Suncus murinus tombusvirus K19f/483
Hainan Suncus murinus picorna-like virus 19 K19f/428	K19f	Haikou	Gut	Winter	SUB1749622124811	NMDC20394377	NMDCN0008P9Q	265492	69.8925	186	428	Wufeng shrew picorna-like virus 19	Picornaviridae	OQ716175	FALSE	FALSE	FALSE	FALSE	Pipistrellus pipistrellus			Hainan Suncus murinus picorna-like virus 19		K19f	/	428			Hainan Suncus murinus picorna-like virus 19 K19f/428
Hainan Suncus murinus picorna-like virus 1 K19f/428	K19f	Haikou	Gut	Winter	SUB1749622124811	NMDC20394377	NMDCN0008P9R	265518	86.215	428	428	Wenzhou shrew picorna-like virus 1	Picornaviridae	OQ716129	FALSE	FALSE	FALSE	FALSE	Crocidura attenuata			Hainan Suncus murinus picorna-like virus 1		K19f	/	428			Hainan Suncus murinus picorna-like virus 1 K19f/428
Hainan Suncus murinus hepacivirus 1 K19f/424	K19f	Haikou	Gut	Winter	SUB1749622124811	NMDC20394377	NMDCN0008P9S	271246	86.2559	422	424	Wenzhou Apodemus agrarius hepacivirus 1	Flaviviridae	OQ716130	FALSE	FALSE	FALSE	FALSE	Suncus murinus			Hainan Suncus murinus hepacivirus 1		K19f	/	424			Hainan Suncus murinus hepacivirus 1 K19f/424
Hainan Suncus murinus picornaviridae K19f/402	K19f	Haikou	Gut	Winter	SUB1749622124811	NMDC20394377	NMDCN0008P9T	310775	69.9115	226	402	Picornaviridae sp.	Picornaviridae	OR867496	FALSE	FALSE	FALSE	FALSE	Crocidura attenuata			Hainan Suncus murinus picornaviridae		K19f	/	402			Hainan Suncus murinus picornaviridae K19f/402
Hainan Suncus murinus picorna-like virus 1 K19f/401	K19f	Haikou	Gut	Winter	SUB1749622124811	NMDC20394377	NMDCN0008P9U	311011	89.25	400	401	Wenzhou shrew picorna-like virus 1	Picornaviridae	OQ716129	FALSE	FALSE	FALSE	FALSE	Homo sapiens			Hainan Suncus murinus picorna-like virus 1		K19f	/	401			Hainan Suncus murinus picorna-like virus 1 K19f/401
Hainan Suncus murinus astrovirus 1 K19f/427	K19f	Haikou	Gut	Winter	SUB1749622124811	NMDC20394377	NMDCN0008P9V	267865	92.74	427	427	Wenzhou rodent astrovirus 1	Astroviridae	OQ802754	FALSE	FALSE	FALSE	FALSE	Myotis chinensis			Hainan Suncus murinus astrovirus 1		K19f	/	427			Hainan Suncus murinus astrovirus 1 K19f/427
Hainan Suncus murinus hepacivirus 1 K19f/399	K19f	Haikou	Gut	Winter	SUB1749622124811	NMDC20394377	NMDCN0008PA0	314943	91.4787	399	399	Wenzhou Apodemus agrarius hepacivirus 1	Flaviviridae	OQ716129	FALSE	FALSE	FALSE	FALSE	Crocidura attenuata			Hainan Suncus murinus hepacivirus 1		K19f	/	399			Hainan Suncus murinus hepacivirus 1 K19f/399
Hainan Suncus murinus rotavirus G28 K19f/395	K19f	Haikou	Gut	Winter	SUB1749622124811	NMDC20394377	NMDCN0008PA1	324402	89.5753	259	395	Rotavirus G28	Sedoreoviridae	KU243548	FALSE	FALSE	FALSE	FALSE	Crocidura hirta			Hainan Suncus murinus rotavirus G28		K19f	/	395			Hainan Suncus murinus rotavirus G28 K19f/395
Hainan Suncus murinus rhabdovirus 7 K19f/386	K19f	Haikou	Gut	Winter	SUB1749622124811	NMDC20394377	NMDCN0008PA2	342922	65.9942	347	386	Bat associated rhabdovirus 7	Rhabdoviridae	OR951396	FALSE	FALSE	FALSE	FALSE	Crocidura fuliginosa			Hainan Suncus murinus rhabdovirus 7		K19f	/	386			Hainan Suncus murinus rhabdovirus 7 K19f/386
Hainan Suncus murinus picorna-like virus 1 K19f/366	K19f	Haikou	Gut	Winter	SUB1749622124811	NMDC20394377	NMDCN0008PA3	391517	86.8852	366	366	Wenzhou shrew picorna-like virus 1	Picornaviridae	OQ716129	FALSE	FALSE	FALSE	FALSE	Crocidura attenuata			Hainan Suncus murinus picorna-like virus 1		K19f	/	366			Hainan Suncus murinus picorna-like virus 1 K19f/366
Hainan Suncus murinus calhevirus-2b K19f/373	K19f	Haikou	Gut	Winter	SUB1749622124811	NMDC20394377	NMDCN0008PA4	374442	79.558	181	373	Calhevirus-2b	Picornaviridae	AB937991	FALSE	FALSE	FALSE	FALSE	Chodsigoa smithii			Hainan Suncus murinus calhevirus-2b		K19f	/	373			Hainan Suncus murinus calhevirus-2b K19f/373
Hainan Suncus murinus rotavirus 2 K19f/372	K19f	Haikou	Gut	Winter	SUB1749622124811	NMDC20394377	NMDCN0008PA5	375619	72.7011	348	372	Yunnan shrew rotavirus 2	Sedoreoviridae	PQ678177	FALSE	FALSE	FALSE	FALSE	Suncus murinus			Hainan Suncus murinus rotavirus 2		K19f	/	372			Hainan Suncus murinus rotavirus 2 K19f/372
Hainan Suncus murinus picorna-like virus 1 K19f/359	K19f	Haikou	Gut	Winter	SUB1749622124811	NMDC20394377	NMDCN0008PA6	410078	86.0724	359	359	Wenzhou shrew picorna-like virus 1	Picornaviridae	OQ716129	FALSE	FALSE	FALSE	FALSE	Rhinolophus sinicus			Hainan Suncus murinus picorna-like virus 1		K19f	/	359			Hainan Suncus murinus picorna-like virus 1 K19f/359
Hainan Suncus murinus picorna-like virus 19 K19f/332	K19f	Haikou	Gut	Winter	SUB1749622124811	NMDC20394377	NMDCN0008PA7	502067	77.381	168	332	Wufeng shrew picorna-like virus 19	Picornaviridae	OQ716175	FALSE	FALSE	FALSE	FALSE	Crocidura attenuata			Hainan Suncus murinus picorna-like virus 19		K19f	/	332			Hainan Suncus murinus picorna-like virus 19 K19f/332
Hainan Suncus murinus astrovirus 1 K19f/347	K19f	Haikou	Gut	Winter	SUB1749622124811	NMDC20394377	NMDCN0008PA8	449494	93.6416	346	347	Wenzhou rodent astrovirus 1	Astroviridae	OQ802754	FALSE	FALSE	FALSE	FALSE	Suncus murinus			Hainan Suncus murinus astrovirus 1		K19f	/	347			Hainan Suncus murinus astrovirus 1 K19f/347
Hainan Suncus murinus rhabdovirus 7 K19f/340	K19f	Haikou	Gut	Winter	SUB1749622124811	NMDC20394377	NMDCN0008PA9	471345	81.8182	143	340	Bat associated rhabdovirus 7	Rhabdoviridae	OR870375	FALSE	FALSE	FALSE	FALSE	Crocidura lasiura			Hainan Suncus murinus rhabdovirus 7		K19f	/	340			Hainan Suncus murinus rhabdovirus 7 K19f/340
Hainan Suncus murinus picorna-like virus 1 K19f/330	K19f	Haikou	Gut	Winter	SUB1749622124811	NMDC20394377	NMDCN0008PAA	510444	89.3617	329	330	Wenzhou shrew picorna-like virus 1	Picornaviridae	OQ716129	FALSE	FALSE	FALSE	FALSE	Apodemus peninsulae			Hainan Suncus murinus picorna-like virus 1		K19f	/	330			Hainan Suncus murinus picorna-like virus 1 K19f/330
Hainan Suncus murinus picorna-like virus 1 K19f/331	K19f	Haikou	Gut	Winter	SUB1749622124811	NMDC20394377	NMDCN0008PAB	504197	88.2175	331	331	Wenzhou shrew picorna-like virus 1	Picornaviridae	OQ716130	FALSE	FALSE	FALSE	FALSE	Pipistrellus pipistrellus			Hainan Suncus murinus picorna-like virus 1		K19f	/	331			Hainan Suncus murinus picorna-like virus 1 K19f/331
Hainan Suncus murinus picorna-like virus 1 K19f/325	K19f	Haikou	Gut	Winter	SUB1749622124811	NMDC20394377	NMDCN0008PAC	529889	73.8983	295	325	Crocidura lasiura picorna-like virus 1	Picornaviridae	PP272548	FALSE	FALSE	FALSE	FALSE	Suncus murinus			Hainan Suncus murinus picorna-like virus 1		K19f	/	325			Hainan Suncus murinus picorna-like virus 1 K19f/325
Hainan Suncus murinus amur virus K19f/321	K19f	Haikou	Gut	Winter	SUB1749622124811	NMDC20394377	NMDCN0008PAD	546537	95.6542	321	321	Amur virus Solovey/AP61/1999	Hantaviridae	AB071183	FALSE	FALSE	FALSE	FALSE	bird			Hainan Suncus murinus amur virus		K19f	/	321			Hainan Suncus murinus amur virus K19f/321
Hainan Suncus murinus picornaviridae K19f/320	K19f	Haikou	Gut	Winter	SUB1749622124811	NMDC20394377	NMDCN0008PAE	548279	69.8113	159	320	Picornaviridae sp.	Picornaviridae	OR867496	FALSE	FALSE	FALSE	FALSE	Crocidura attenuata			Hainan Suncus murinus picornaviridae		K19f	/	320			Hainan Suncus murinus picornaviridae K19f/320
Hainan Suncus murinus picorna-like virus 6 K19f/320	K19f	Haikou	Gut	Winter	SUB1749622124811	NMDC20394377	NMDCN0008PAF	552543	86.1199	317	320	Wenzhou shrew picorna-like virus 6	Picornaviridae	OQ716140	FALSE	FALSE	FALSE	FALSE	Crocidura attenuata			Hainan Suncus murinus picorna-like virus 6		K19f	/	320			Hainan Suncus murinus picorna-like virus 6 K19f/320
Hainan Suncus murinus riboviria K19f/322	K19f	Haikou	Gut	Winter	SUB1749622124811	NMDC20394377	NMDCN0008PAG	541910	70.5882	255	322	Riboviria sp.	Riboviria	OQ425203	FALSE	FALSE	FALSE	FALSE	Crocidura shantungensis			Hainan Suncus murinus riboviria		K19f	/	322			Hainan Suncus murinus riboviria K19f/322
Hainan Suncus murinus picorna-like virus 1 K19f/321	K19f	Haikou	Gut	Winter	SUB1749622124811	NMDC20394377	NMDCN0008PAH	544640	89.7196	321	321	Wenzhou shrew picorna-like virus 1	Picornaviridae	OQ716129	FALSE	FALSE	FALSE	FALSE	Suncus murinus			Hainan Suncus murinus picorna-like virus 1		K19f	/	321			Hainan Suncus murinus picorna-like virus 1 K19f/321
Hainan Suncus murinus picorna-like virus 1 K19f/318	K19f	Haikou	Gut	Winter	SUB1749622124811	NMDC20394377	NMDCN0008PAI	560540	83.6478	318	318	Wenzhou shrew picorna-like virus 1	Picornaviridae	OQ716129	FALSE	FALSE	FALSE	FALSE	Crocidura attenuata			Hainan Suncus murinus picorna-like virus 1		K19f	/	318			Hainan Suncus murinus picorna-like virus 1 K19f/318
Hainan Suncus murinus seadorna-like virus 1 K19f/318	K19f	Haikou	Gut	Winter	SUB1749622124811	NMDC20394377	NMDCN0008PAJ	558926	78.2748	313	318	Crocidura shantungensis seadorna-like virus 1	Sedoreoviridae	PP272712	FALSE	FALSE	FALSE	FALSE	Homo sapiens			Hainan Suncus murinus seadorna-like virus 1		K19f	/	318			Hainan Suncus murinus seadorna-like virus 1 K19f/318
Hainan Suncus murinus picorna-like virus 1 K19f/315	K19f	Haikou	Gut	Winter	SUB1749622124811	NMDC20394377	NMDCN0008PAK	574004	95.873	315	315	Wenzhou shrew picorna-like virus 1	Picornaviridae	OQ716060	FALSE	FALSE	FALSE	FALSE	Crocidura lasiura			Hainan Suncus murinus picorna-like virus 1		K19f	/	315			Hainan Suncus murinus picorna-like virus 1 K19f/315
Hainan Suncus murinus picorna-like virus 1 K19f/310	K19f	Haikou	Gut	Winter	SUB1749622124811	NMDC20394377	NMDCN0008PAL	597328	86.4516	310	310	Wenzhou shrew picorna-like virus 1	Picornaviridae	OQ716129	FALSE	FALSE	FALSE	FALSE	Vespertilio sinensis			Hainan Suncus murinus picorna-like virus 1		K19f	/	310			Hainan Suncus murinus picorna-like virus 1 K19f/310
Hainan Suncus murinus influenza A virus K19f/308	K19f	Haikou	Gut	Winter	SUB1749622124811	NMDC20394377	NMDCN0008PAM	608470	99.5169	207	308	Influenza A virus (A/Puerto Rico/8-1-MA/1934(H1N1))	Orthomyxoviridae	CY046980	FALSE	FALSE	FALSE	FALSE	Suncus murinus			Hainan Suncus murinus influenza A virus		K19f	/	308			Hainan Suncus murinus influenza A virus K19f/308
Hainan Suncus murinus pegivirus K19f/298	K19f	Haikou	Gut	Winter	SUB1749622124811	NMDC20394377	NMDCN0008PAN	659530	82.6087	230	298	Tree shrew pegivirus	Flaviviridae	PP272548	FALSE	FALSE	FALSE	FALSE	Crocidura shantungensis			Hainan Suncus murinus pegivirus		K19f	/	298			Hainan Suncus murinus pegivirus K19f/298
Hainan Suncus murinus riboviria K19f/303	K19f	Haikou	Gut	Winter	SUB1749622124811	NMDC20394377	NMDCN0008PAO	632924	73.7024	289	303	Riboviria sp.	Riboviria	OR870499	FALSE	FALSE	FALSE	FALSE	Crocidura attenuata			Hainan Suncus murinus riboviria		K19f	/	303			Hainan Suncus murinus riboviria K19f/303
Hainan Suncus murinus picorna-like virus 1 K19f/297	K19f	Haikou	Gut	Winter	SUB1749622124811	NMDC20394377	NMDCN0008PAP	663838	81.8182	297	297	Wenzhou shrew picorna-like virus 1	Picornaviridae	OQ716130	FALSE	FALSE	FALSE	FALSE	Suncus murinus			Hainan Suncus murinus picorna-like virus 1		K19f	/	297			Hainan Suncus murinus picorna-like virus 1 K19f/297
Hainan Suncus murinus picorna-like virus 3 K19f/291	K19f	Haikou	Gut	Winter	SUB1749622124811	NMDC20394377	NMDCN0008PAQ	696684	72.7626	257	291	Crocidura shantungensis picorna-like virus 3	Picornaviridae	PP272657	FALSE	FALSE	FALSE	FALSE	Pipistrellus pipistrellus			Hainan Suncus murinus picorna-like virus 3		K19f	/	291			Hainan Suncus murinus picorna-like virus 3 K19f/291
Hainan Suncus murinus picorna-like virus 1 K19f/283	K19f	Haikou	Gut	Winter	SUB1749622124811	NMDC20394377	NMDCN0008PAR	750128	86.121	281	283	Wenzhou shrew picorna-like virus 1	Picornaviridae	OQ716129	FALSE	FALSE	FALSE	FALSE	Pipistrellus pipistrellus			Hainan Suncus murinus picorna-like virus 1		K19f	/	283			Hainan Suncus murinus picorna-like virus 1 K19f/283
Hainan Suncus murinus picorna-like virus 1 K19f/289	K19f	Haikou	Gut	Winter	SUB1749622124811	NMDC20394377	NMDCN0008PAS	708951	83.0389	283	289	Wenzhou shrew picorna-like virus 1	Picornaviridae	OQ716131	FALSE	FALSE	FALSE	FALSE	Suncus murinus			Hainan Suncus murinus picorna-like virus 1		K19f	/	289			Hainan Suncus murinus picorna-like virus 1 K19f/289
Hainan Suncus murinus picornaviridae K19f/280	K19f	Haikou	Gut	Winter	SUB1749622124811	NMDC20394377	NMDCN0008PAT	775922	72.1154	208	280	Picornaviridae sp.	Picornaviridae	OR867496	FALSE	FALSE	FALSE	FALSE	Culex tritaeniorhynchus			Hainan Suncus murinus picornaviridae		K19f	/	280			Hainan Suncus murinus picornaviridae K19f/280
Hainan Suncus murinus picornaviridae K19f/286	K19f	Haikou	Gut	Winter	SUB1749622124811	NMDC20394377	NMDCN0008PAU	729246	66.9118	272	286	Picornaviridae sp.	Picornaviridae	OR867496	FALSE	FALSE	FALSE	FALSE	Suncus murinus			Hainan Suncus murinus picornaviridae		K19f	/	286			Hainan Suncus murinus picornaviridae K19f/286
Hainan Suncus murinus ribovirus 1 K19f/283	K19f	Haikou	Gut	Winter	SUB1749622124811	NMDC20394377	NMDCN0008PAV	752532	86.1818	275	283	Wenzhou shrew ribovirus 1	Riboviria	OQ802778	FALSE	FALSE	FALSE	FALSE	Suncus murinus			Hainan Suncus murinus ribovirus 1		K19f	/	283			Hainan Suncus murinus ribovirus 1 K19f/283
Hainan Suncus murinus riboviria K19f/273	K19f	Haikou	Gut	Winter	SUB1749622124811	NMDC20394377	NMDCN0008PB0	827759	95.9707	273	273	Riboviria sp.	Riboviria	LC514401	FALSE	FALSE	FALSE	FALSE	Steller sea lion			Hainan Suncus murinus riboviria		K19f	/	273			Hainan Suncus murinus riboviria K19f/273
Hainan Suncus murinus picorna-like virus 6 K19f/268	K19f	Haikou	Gut	Winter	SUB1749622124811	NMDC20394377	NMDCN0008PB1	862881	86.4662	266	268	Wenzhou shrew picorna-like virus 6	Picornaviridae	OQ716140	FALSE	FALSE	FALSE	FALSE	Suncus murinus			Hainan Suncus murinus picorna-like virus 6		K19f	/	268			Hainan Suncus murinus picorna-like virus 6 K19f/268
Hainan Suncus murinus picornavirus 1 K19f/268	K19f	Haikou	Gut	Winter	SUB1749622124811	NMDC20394377	NMDCN0008PB2	871036	84.0909	264	268	Wenzhou shrew picornavirus 1	Picornaviridae	OQ716060	FALSE	FALSE	FALSE	FALSE	Crocidura fuliginosa			Hainan Suncus murinus picornavirus 1		K19f	/	268			Hainan Suncus murinus picornavirus 1 K19f/268
[truncated: 664 more rows]

## Sheet: Supplementary Table 7
Supplementary Table 7. Primer sequence information for RT - PCR detection of viruses in this study.
[truncated: 17 more rows]

[truncated: 2 more sheets: Supplementary Table 8, Supplementary Table 9]
